# Supplementary material for: Genome editing reveals fitness effects of a gene for sexual dichromatism in Sulawesian fishes
Source: Nat Commun. 2021 Mar 1;12:1350. doi: 10.1038/s41467-021-21697-0 (PMC7921647; doi:10.1038/s41467-021-21697-0)
Supplement: Supplementary file 4 — Source Data [file 41467_2021_21697_MOESM4_ESM.xlsx]

## Sheet: Figure 2b
Figure 2b
			LOD scores
	Linkage group	Position (cM)	Red pectoral fin [binary]	Reflectance in pectoral fin [S1.Red: 605–700 nm]	Reflectance in pectoral fin [S1.Yellow: 550–625 nm]	Reflectance in pectoral fin [S1.Blue: 400–510 nm]	Blue lateral body [binary]	Reflectance in lateral body [S1.Red: 605–700 nm]	Reflectance in lateral body [S1.Blue: 400–510 nm]	Reflectance in lateral body [S1.Violet: 300–415 nm]	Black stripes in tail fin [binary]	Sex-determination	Standard length
	1_19_17	0	0.482907	0.956756	1.14196	0.919701	0.168803	0.511399	1.79868	0.0100219	0.86332	0.596068	0.674073
	1_19_17	1	0.623136	0.891069	1.04122	1.05127	0.168633	0.569998	1.84693	0.0168066	0.856309	0.531716	0.732301
	1_19_17	1.95451	0.741523	0.776573	0.890156	1.07706	0.165677	0.559289	1.82759	0.00225623	0.858222	0.481409	0.816985
	1_19_17	1.95452	0.741523	0.776573	0.890156	1.07706	0.165677	0.559289	1.82759	0.00225623	0.858222	0.481409	0.816985
	1_19_17	1.95452	0.741523	0.776573	0.890156	1.07706	0.165677	0.559289	1.82759	0.00225623	0.858222	0.481409	0.816985
	1_19_17	1.95452	0.741523	0.776573	0.890156	1.07706	0.165677	0.559289	1.82759	0.00225623	0.858222	0.481409	0.816985
	1_19_17	2	0.717724	0.776573	0.890156	1.07706	0.171877	0.559289	1.82759	0.00225623	0.85735	0.486624	0.816985
	1_19_17	2.26084	0.563214	0.820255	0.949618	1.17457	0.218473	0.640856	1.92407	0.014504	0.855866	0.520511	0.657725
	1_19_17	2.26084	0.563214	0.820255	0.949618	1.17457	0.218473	0.640856	1.92407	0.014504	0.855866	0.520511	0.657725
	1_19_17	2.26084	0.563214	0.820255	0.949618	1.17457	0.218473	0.640856	1.92407	0.014504	0.855866	0.520511	0.657725
	1_19_17	2.26084	0.563214	0.820255	0.949618	1.17457	0.218473	0.640856	1.92407	0.014504	0.855866	0.520511	0.657725
	1_19_17	2.56749	0.418893	0.764931	0.943587	1.18098	0.30285	0.666343	1.95437	0.0119795	0.862049	0.572314	0.58857
	1_19_17	2.56749	0.418893	0.764931	0.943587	1.18098	0.30285	0.666343	1.95437	0.0119795	0.862049	0.572314	0.58857
	1_19_17	2.8734	0.51745	0.868697	1.02794	1.31178	0.220743	0.573991	1.90019	0.00308726	0.877043	0.636689	0.597929
	1_19_17	2.8734	0.51745	0.868697	1.02794	1.31178	0.220743	0.573991	1.90019	0.00308726	0.877043	0.636689	0.597929
	1_19_17	3	0.515869	0.859797	1.0169	1.30368	0.220742	0.582138	1.93502	0.00296835	0.839303	0.583094	0.606904
	1_19_17	3.18007	0.513648	0.850693	1.00555	1.29541	0.220742	0.590122	1.96704	0.00284941	0.781195	0.49896	0.61568
	1_19_17	3.18007	0.513648	0.850693	1.00555	1.29541	0.220742	0.590122	1.96704	0.00284941	0.781195	0.49896	0.61568
	1_19_17	4	0.507217	1.04194	1.17762	1.33123	0.257269	0.495775	1.89963	0.0178874	0.775565	0.453342	0.565009
	1_19_17	5	0.493366	1.23629	1.34129	1.36558	0.313626	0.397987	1.8672	0.0535242	0.736864	0.377854	0.467027
	1_19_17	5.69495	0.479561	1.3011	1.40659	1.37373	0.356098	0.362268	1.84451	0.0741613	0.688639	0.318012	0.407166
	1_19_17	6	0.51148	1.33827	1.42837	1.4031	0.335223	0.358644	1.85391	0.0727643	0.66107	0.334686	0.398822
	1_19_17	7	0.595412	1.55266	1.64687	1.75408	0.246634	0.29542	1.83935	0.150536	0.593033	0.392321	0.402166
	1_19_17	7.32554	0.611732	1.57028	1.66771	1.75613	0.214506	0.305479	1.85248	0.171653	0.58118	0.409442	0.390682
	1_19_17	8	0.436759	1.45867	1.52035	1.66466	0.114467	0.310666	1.85617	0.169773	0.494304	0.252852	0.346686
	1_19_17	9	0.206153	1.45566	1.41009	1.51193	0.0206042	0.437151	2.01735	0.193412	0.376441	0.0844004	0.246983
	1_19_17	9.45559	0.126795	1.35694	1.31807	1.45011	0.00327195	0.482251	2.06335	0.214936	0.327919	0.0393835	0.192228
	1_19_17	9.45559	0.126795	1.35694	1.31807	1.45011	0.00327195	0.482251	2.06335	0.214936	0.327919	0.0393835	0.192228
	1_19_17	10	0.0581751	1.35845	1.35649	1.48151	0.0222636	0.539003	2.10645	0.348235	0.383457	0.0914657	0.333643
	1_19_17	10.1334	0.044448	1.31905	1.33302	1.47914	0.0310516	0.55078	2.13245	0.393679	0.398384	0.107525	0.377089
	1_19_17	11	0.0590112	1.15414	1.18933	1.30599	0.0486972	0.557846	1.92573	0.37594	0.45944	0.0217419	0.429969
	1_19_17	11.1572	0.0622746	1.0574	1.12111	1.21188	0.0537676	0.550368	1.8544	0.383519	0.465233	0.012966	0.454569
	1_19_17	11.8557	0.0850461	0.833145	0.972488	1.18059	0.0968963	0.678506	1.61702	0.845198	0.386725	0.0298386	0.577741
	1_19_17	11.8557	0.0850461	0.833145	0.972488	1.18059	0.0968963	0.678506	1.61702	0.845198	0.386725	0.0298386	0.577741
	1_19_17	12	0.0839911	0.897267	1.01319	1.19979	0.0873583	0.657813	1.66195	0.786644	0.398747	0.0409847	0.561722
	1_19_17	12.8907	0.0903021	1.08439	1.02192	1.05992	0.0398982	0.568899	1.88586	0.242116	0.473341	0.145159	0.481756
	1_19_17	12.8907	0.0903021	1.08439	1.02192	1.05992	0.0398982	0.568899	1.88586	0.242116	0.473341	0.145159	0.481756
	1_19_17	12.8907	0.0903021	1.08439	1.02192	1.05992	0.0398982	0.568899	1.88586	0.242116	0.473341	0.145159	0.481756
	1_19_17	13	0.0882255	1.06502	1.00023	1.04711	0.0412691	0.58611	1.89283	0.240428	0.467362	0.141514	0.477759
	1_19_17	14	0.0730006	0.883467	0.85916	0.892054	0.0582728	0.752266	2.04144	0.274749	0.410536	0.109518	0.439046
	1_19_17	15	0.0654589	0.778907	0.79153	0.751139	0.083301	0.927107	2.17795	0.389705	0.353332	0.0817338	0.367634
	1_19_17	16	0.0661468	0.704159	0.724747	0.669845	0.115684	0.978589	2.21933	0.445523	0.300776	0.0603179	0.317513
	1_19_17	16.9314	0.0737155	0.635834	0.668453	0.59782	0.151256	0.96153	2.20804	0.514906	0.259856	0.047069	0.27874
	1_19_17	17	0.0726095	0.635941	0.666909	0.598308	0.151233	0.962984	2.22111	0.525714	0.262777	0.0442655	0.263294
	1_19_17	18	0.0692938	0.575144	0.625459	0.587386	0.165563	0.970065	2.29684	0.441262	0.306399	0.0131016	0.1927
	1_19_17	18.5267	0.0765935	0.567746	0.627209	0.590754	0.182526	0.999049	2.34339	0.375652	0.329883	0.00438184	0.174761
	1_19_17	18.901	0.0799931	0.563637	0.607997	0.480303	0.182626	0.931854	2.17148	0.533872	0.370446	0.00542004	0.213146
	1_19_17	19	0.0801458	0.578179	0.619698	0.480944	0.182642	0.908699	2.14672	0.488738	0.387349	0.00531641	0.210887
	1_19_17	19.6798	0.0811777	0.638332	0.702102	0.557136	0.182753	0.395861	1.81805	0.210968	0.514924	0.00488979	0.292334
	1_19_17	20	0.0682776	0.662277	0.749122	0.647493	0.188936	0.387408	1.80887	0.226403	0.562036	0.00808952	0.295385
	1_19_17	21	0.0361817	0.610425	0.677741	0.589283	0.215034	0.439855	1.73044	0.305448	0.722602	0.0243485	0.36713
	1_19_17	22	0.0169302	0.536889	0.630084	0.613412	0.248909	0.405485	1.40053	0.335857	0.895364	0.0486189	0.445078
	1_19_17	23	0.0102455	0.49781	0.59049	0.616647	0.286329	0.398588	1.18704	0.382609	1.0705	0.0779312	0.506798
	1_19_17	23.075	0.0102256	0.4918	0.583665	0.615144	0.289155	0.405267	1.17317	0.387271	1.08351	0.08024	0.506202
	1_19_17	24	0.000870304	0.495193	0.579711	0.713976	0.288554	0.393217	1.23132	0.486899	1.05928	0.0904152	0.491873
	1_19_17	25	0.00632786	0.575078	0.690877	0.840094	0.285251	0.454451	1.37091	0.646443	1.02209	0.101326	0.503463
	1_19_17	26	0.0315213	0.689405	0.863962	0.960838	0.278666	0.403476	1.37666	0.696608	0.973777	0.111537	0.463248
	1_19_17	27	0.0760773	0.755155	0.920553	1.06991	0.26852	0.454744	1.48486	0.842939	0.915343	0.12042	0.476199
	1_19_17	28	0.134953	0.803135	0.921614	1.19686	0.254938	0.446796	1.67958	0.90882	0.848465	0.127469	0.450641
	1_19_17	29	0.20073	0.831011	0.94976	1.23723	0.23849	0.377889	1.63689	1.03233	0.775468	0.132399	0.387052
	1_19_17	30	0.266539	0.794834	0.934713	1.28095	0.220109	0.305792	1.57523	1.05666	0.699162	0.13518	0.391041
	1_19_17	30.086	0.272029	0.808439	0.947058	1.30826	0.218473	0.304231	1.59708	1.08127	0.69254	0.135324	0.396063
	1_19_17	30.086	0.272029	0.808439	0.947058	1.30826	0.218473	0.304231	1.59708	1.08127	0.69254	0.135324	0.396063
	1_19_17	30.086	0.272029	0.808439	0.947058	1.30826	0.218473	0.304231	1.59708	1.08127	0.69254	0.135324	0.396063
	1_19_17	31	0.432636	0.884101	1.00435	1.11843	0.167131	0.181111	1.4826	0.792372	0.810251	0.292341	0.235528
	1_19_17	31.0128	0.434837	0.884101	1.00435	1.11843	0.166589	0.181111	1.4826	0.792372	0.812307	0.295032	0.235528
	1_19_17	32	0.448931	0.67515	0.729405	0.890666	0.338981	0.302536	1.63109	1.01687	0.812354	0.377319	0.114447
	1_19_17	33	0.437853	0.545448	0.567027	0.674715	0.539135	0.426946	1.83984	1.2675	0.784462	0.464261	0.0328955
	1_19_17	33.2222	0.432509	0.543691	0.569571	0.650305	0.583322	0.43608	1.90908	1.28417	0.774906	0.482493	0.0275297
	1_19_17	33.2222	0.432509	0.543691	0.569571	0.650305	0.583322	0.43608	1.90908	1.28417	0.774906	0.482493	0.0275297
	1_19_17	34	0.478665	0.568106	0.458655	0.512321	0.390133	0.430687	2.15982	1.61563	0.861709	0.589104	0.090314
	1_19_17	34.1495	0.486605	0.55337	0.406753	0.480091	0.354539	0.435886	2.20338	1.6549	0.869861	0.604731	0.10214
	1_19_17	35	0.429144	0.359223	0.220718	0.313295	0.303412	0.255355	2.25666	1.25997	0.977003	0.467507	0.151287
	1_19_17	35.8721	0.375923	0.24767	0.109952	0.213036	0.244979	0.152345	2.30862	0.792001	1.08339	0.341655	0.183775
	1_19_17	36	0.376377	0.251997	0.112232	0.213154	0.234753	0.149899	2.30525	0.788971	1.09869	0.350574	0.182059
	1_19_17	37	0.370618	0.216969	0.0740767	0.208118	0.166595	0.126044	2.0734	0.842942	1.20829	0.417473	0.150194
	1_19_17	38	0.350636	0.177478	0.0442179	0.206277	0.125076	0.0900123	1.84102	0.914967	1.29478	0.472582	0.136072
	1_19_17	39	0.323554	0.152684	0.0317808	0.180422	0.113051	0.0522233	1.42468	1.03936	1.35348	0.508975	0.0789826
	1_19_17	39.2364	0.317009	0.145813	0.0301315	0.184685	0.114131	0.0539713	1.39327	1.0508	1.36311	0.514503	0.0744014
	1_19_17	40	0.353316	0.164795	0.0411347	0.187877	0.155095	0.0662499	1.33526	1.01991	1.39225	0.558536	0.0709489
	1_19_17	41	0.402922	0.197989	0.0595874	0.211281	0.229184	0.0776578	1.26322	0.935421	1.42467	0.610723	0.0773689
	1_19_17	42	0.453315	0.242673	0.087602	0.217949	0.328404	0.0866936	1.26732	0.798201	1.44883	0.653339	0.0679753
	1_19_17	43	0.502881	0.355012	0.103246	0.117021	0.452124	0.0858219	1.17373	0.699076	1.46284	0.683091	0.0492617
	1_19_17	44	0.550313	0.418045	0.145619	0.099338	0.596054	0.0844233	1.07474	0.604841	1.46501	0.697606	0.0515128
	1_19_17	45	0.594707	0.546561	0.211085	0.0699175	0.752893	0.0930386	0.9894	0.525639	1.45417	0.695853	0.0408705
	1_19_17	46	0.635509	0.644225	0.273667	0.0413953	0.914226	0.0997348	0.823241	0.336129	1.42989	0.678301	0.0398738
	1_19_17	47	0.672405	0.854315	0.408777	0.0395811	1.0724	0.101872	0.715631	0.196588	1.39269	0.646834	0.042287
	1_19_17	48	0.705203	0.819273	0.403432	0.0220776	1.22142	0.0770685	0.593403	0.145446	1.344	0.604488	0.060807
	1_19_17	48.7498	0.727049	0.787491	0.387572	0.00960126	1.32453	0.0829153	0.5538	0.0718127	1.30127	0.567866	0.0805944
	1_19_17	49	0.751404	0.778083	0.388454	0.0148719	1.32156	0.0828981	0.523752	0.0696472	1.33446	0.567077	0.0831653
	1_19_17	50	0.860306	0.74836	0.372216	0.0223391	1.29799	0.0933548	0.558771	0.102447	1.46757	0.559423	0.116333
	1_19_17	51	0.985679	0.74687	0.41033	0.0248867	1.25517	0.116497	0.634648	0.104061	1.5987	0.544074	0.151239
	1_19_17	52	1.12303	0.77136	0.45635	0.0254893	1.19352	0.118695	0.64292	0.105095	1.72415	0.520944	0.1476
	1_19_17	53	1.26634	0.713648	0.457835	0.0744419	1.11489	0.181501	0.672284	0.0949245	1.84041	0.49077	0.166653
	1_19_17	54	1.40929	0.736938	0.490422	0.0807054	1.0225	0.180928	0.661516	0.11328	1.94445	0.455079	0.175684
	1_19_17	55	1.54613	0.73583	0.522737	0.104674	0.920914	0.161352	0.596678	0.132574	2.03392	0.415982	0.190581
	1_19_17	56	1.67227	0.78742	0.62394	0.12269	0.815705	0.15704	0.559038	0.154858	2.10726	0.375806	0.160137
	1_19_17	57	1.78436	0.781302	0.648526	0.131921	0.712653	0.133725	0.459699	0.169232	2.16372	0.336683	0.219769
	1_19_17	57.8566	1.86753	0.881232	0.766563	0.195654	0.629843	0.124422	0.425416	0.168069	2.19864	0.305257	0.191407
	1_19_17	58	1.86837	0.880155	0.767319	0.201959	0.623321	0.119302	0.41419	0.170796	2.18152	0.303724	0.207867
	1_19_17	59	1.82091	0.755808	0.670511	0.219899	0.557667	0.0844373	0.348184	0.173599	2.03178	0.286809	0.350751
	1_19_17	60	1.68341	0.633011	0.572278	0.221226	0.466118	0.066462	0.295814	0.123295	1.82823	0.260549	0.451098
	1_19_17	60.0548	1.67348	0.633011	0.572278	0.221226	0.46073	0.066462	0.295814	0.123295	1.81555	0.2589	0.451098
	1_19_17	61	2.0081	0.680724	0.679532	0.317732	0.394978	0.0758639	0.335417	0.136155	1.75463	0.0788909	0.394861
	1_19_17	61.9419	2.26844	0.744595	0.808299	0.394904	0.32858	0.0462916	0.307427	0.139837	1.65778	0.0165893	0.362294
	1_19_17	61.9419	2.26844	0.744595	0.808299	0.394904	0.32858	0.0462916	0.307427	0.139837	1.65778	0.0165893	0.362294
	1_19_17	62	2.25422	0.744595	0.808299	0.394904	0.333819	0.0462916	0.307427	0.139837	1.66328	0.0173295	0.362294
	1_19_17	63	1.96896	0.698426	0.733209	0.341406	0.439444	0.049246	0.277502	0.149337	1.74327	0.0573285	0.455419
	1_19_17	64	1.59688	0.606662	0.632582	0.230373	0.562811	0.0202477	0.215694	0.230691	1.78167	0.151991	0.379289
	1_19_17	64.4816	1.39143	0.569134	0.571453	0.176264	0.623937	0.0191212	0.221022	0.241592	1.77985	0.214133	0.346239
	1_19_17	64.4816	1.39143	0.569134	0.571453	0.176264	0.623937	0.0191212	0.221022	0.241592	1.77985	0.214133	0.346239
	1_19_17	64.4816	1.39143	0.569134	0.571453	0.176264	0.623937	0.0191212	0.221022	0.241592	1.77985	0.214133	0.346239
	1_19_17	65	1.76772	0.632921	0.636915	0.204299	0.435763	0.0359832	0.274645	0.196754	1.76643	0.16174	0.383472
	1_19_17	65.4104	1.95634	0.722898	0.741335	0.264422	0.293332	0.0462166	0.309847	0.150867	1.72499	0.129715	0.429982
	1_19_17	66	1.9092	0.739407	0.780099	0.296442	0.31559	0.0415372	0.239783	0.107701	1.70596	0.112673	0.522143
	1_19_17	66.0261	1.90733	0.739407	0.780099	0.296442	0.317206	0.0415372	0.239783	0.107701	1.70451	0.111639	0.522143
	1_19_17	66.0261	1.90733	0.739407	0.780099	0.296442	0.317206	0.0415372	0.239783	0.107701	1.70451	0.111639	0.522143
	1_19_17	66.0261	1.90733	0.739407	0.780099	0.296442	0.317206	0.0415372	0.239783	0.107701	1.70451	0.111639	0.522143
	1_19_17	66.3325	1.56397	0.671553	0.735903	0.241958	0.476055	0.0187141	0.198143	0.189422	1.52639	0.122148	0.564303
	1_19_17	66.3325	1.56397	0.671553	0.735903	0.241958	0.476056	0.0187141	0.198143	0.189422	1.52639	0.122148	0.564303
	1_19_17	66.3325	1.56397	0.671553	0.735903	0.241958	0.476056	0.0187141	0.198143	0.189422	1.52639	0.122148	0.564303
	1_19_17	66.6303	1.59288	0.654999	0.695678	0.154267	0.517642	0.014566	0.185456	0.179299	1.46946	0.0909789	0.612731
	1_19_17	67	1.42693	0.639545	0.594616	0.0862022	0.646099	0.0362103	0.258009	0.179525	1.47538	0.0839349	0.734271
	1_19_17	67.2463	1.27642	0.63891	0.565958	0.0512924	0.720777	0.041757	0.2701	0.179992	1.46922	0.0876282	0.778084
	1_19_17	68	1.50097	0.701876	0.603947	0.141269	0.492096	0.0846218	0.328774	0.136159	1.5078	0.0996374	0.900695
	1_19_17	68.1662	1.53633	0.713221	0.608207	0.156857	0.446829	0.092103	0.339941	0.124347	1.50834	0.107691	0.91813
	1_19_17	68.7812	1.73663	0.704665	0.626509	0.277948	0.451189	0.0922352	0.339336	0.156061	1.42773	0.209295	0.661708
	1_19_17	68.7812	1.73663	0.704665	0.626509	0.277948	0.451189	0.0922352	0.339336	0.156061	1.42773	0.209295	0.661708
	1_19_17	68.7812	1.73663	0.704665	0.626509	0.277948	0.451189	0.0922352	0.339336	0.156061	1.42773	0.209295	0.661708
	1_19_17	68.7812	1.73663	0.704665	0.626509	0.277948	0.451189	0.0922352	0.339336	0.156061	1.42773	0.209295	0.661708
	1_19_17	68.7812	1.73663	0.704665	0.626509	0.277948	0.451189	0.0922352	0.339336	0.156061	1.42773	0.209295	0.661708
	1_19_17	68.7812	1.73663	0.704665	0.626509	0.277948	0.451189	0.0922352	0.339336	0.156061	1.42773	0.209295	0.661708
	1_19_17	68.7812	1.73663	0.704665	0.626509	0.277948	0.451189	0.0922352	0.339336	0.156061	1.42773	0.209295	0.661708
	1_19_17	68.7812	1.73663	0.704665	0.626509	0.277948	0.451189	0.0922352	0.339336	0.156061	1.42773	0.209295	0.661708
	1_19_17	68.7812	1.73663	0.704665	0.626509	0.277948	0.451189	0.0922352	0.339336	0.156061	1.42773	0.209295	0.661708
	1_19_17	68.7812	1.73663	0.704665	0.626509	0.277948	0.451189	0.0922352	0.339336	0.156061	1.42773	0.209295	0.661708
	1_19_17	68.7812	1.73663	0.704665	0.626509	0.277948	0.451189	0.0922352	0.339336	0.156061	1.42773	0.209295	0.661708
	1_19_17	68.7812	1.73663	0.704665	0.626509	0.277948	0.451189	0.0922352	0.339336	0.156061	1.42773	0.209295	0.661708
	1_19_17	68.7812	1.73663	0.704665	0.626509	0.277948	0.451189	0.0922352	0.339336	0.156061	1.42773	0.209295	0.661708
	1_19_17	68.7812	1.73663	0.704665	0.626509	0.277948	0.451189	0.0922352	0.339336	0.156061	1.42773	0.209295	0.661708
	1_19_17	68.7812	1.73663	0.704665	0.626509	0.277948	0.451189	0.0922352	0.339336	0.156061	1.42773	0.209295	0.661708
	1_19_17	68.7812	1.73663	0.704665	0.626509	0.277948	0.451189	0.0922352	0.339336	0.156061	1.42773	0.209295	0.661708
	1_19_17	68.7812	1.73663	0.704665	0.626509	0.277948	0.451189	0.0922352	0.339336	0.156061	1.42773	0.209295	0.661708
	1_19_17	68.7812	1.73663	0.704665	0.626509	0.277948	0.451189	0.0922352	0.339336	0.156061	1.42773	0.209295	0.661708
	1_19_17	68.7812	1.73663	0.704665	0.626509	0.277948	0.451189	0.0922352	0.339336	0.156061	1.42773	0.209295	0.661708
	1_19_17	68.7812	1.73663	0.704665	0.626509	0.277948	0.451189	0.0922352	0.339336	0.156061	1.42773	0.209295	0.661708
	1_19_17	68.7812	1.73663	0.704665	0.626509	0.277948	0.451189	0.0922352	0.339336	0.156061	1.42773	0.209295	0.661708
	1_19_17	68.7812	1.73663	0.704665	0.626509	0.277948	0.451189	0.0922352	0.339336	0.156061	1.42773	0.209295	0.661708
	1_19_17	68.7812	1.73663	0.704665	0.626509	0.277948	0.451189	0.0922352	0.339336	0.156061	1.42773	0.209295	0.661708
	1_19_17	68.7812	1.73663	0.704665	0.626509	0.277948	0.451189	0.0922352	0.339336	0.156061	1.42773	0.209295	0.661708
	1_19_17	69	1.51649	0.661476	0.60096	0.238806	0.595859	0.056977	0.304363	0.189046	1.31692	0.219901	0.692942
	1_19_17	69.0879	1.39082	0.638022	0.587549	0.217716	0.647382	0.038122	0.285671	0.204553	1.26686	0.226162	0.707675
	1_19_17	69.0879	1.39082	0.638022	0.587549	0.217716	0.647382	0.038122	0.285671	0.204553	1.26686	0.226162	0.707675
	1_19_17	69.3939	1.63779	0.537206	0.518232	0.17559	0.888883	0.0484339	0.307224	0.214143	1.12785	0.257819	0.627443
	1_19_17	69.3939	1.63779	0.537206	0.518232	0.17559	0.888883	0.0484339	0.307224	0.214143	1.12785	0.257819	0.627443
	1_19_17	69.3939	1.63779	0.537206	0.518232	0.17559	0.888883	0.0484339	0.307224	0.214143	1.12785	0.257819	0.627443
	1_19_17	69.3939	1.63779	0.537206	0.518232	0.17559	0.888883	0.0484339	0.307224	0.214143	1.12785	0.257819	0.627443
	1_19_17	69.6886	1.41315	0.573439	0.560346	0.185793	0.743649	0.0164277	0.231442	0.256817	1.21716	0.291624	0.885349
	1_19_17	70	1.40289	0.630131	0.624702	0.18344	0.715808	0.0146527	0.217261	0.266876	1.38562	0.245044	0.764761
	1_19_17	70.1238	1.39714	0.687006	0.670904	0.194586	0.705149	0.0125643	0.206275	0.27111	1.4464	0.227184	0.730374
	1_19_17	70.8088	1.70043	0.747564	0.694357	0.239902	0.573937	0.0844714	0.31128	0.198172	1.52859	0.158134	0.498468
	1_19_17	71	1.78633	0.782402	0.722496	0.275316	0.516894	0.104485	0.329995	0.190448	1.64217	0.136089	0.465129
	1_19_17	71.2607	1.8951	0.816943	0.762263	0.322343	0.448571	0.106213	0.331862	0.201312	1.77963	0.107441	0.404331
	1_19_17	71.5653	1.6508	0.857179	0.746384	0.395191	0.610778	0.168224	0.383387	0.204095	1.65788	0.0960854	0.36097
	1_19_17	72	1.77376	0.821423	0.706128	0.409857	0.670129	0.205617	0.462013	0.198993	1.69598	0.0997416	0.405187
	1_19_17	73	1.72773	0.732878	0.640638	0.442582	0.787852	0.225388	0.648865	0.189531	1.67993	0.111984	0.40142
	1_19_17	73.1269	1.70638	0.722371	0.630047	0.450055	0.800944	0.235147	0.674744	0.191577	1.66747	0.113842	0.413689
	1_19_17	74	1.70196	0.758989	0.675069	0.534025	0.726762	0.265563	0.696943	0.190133	1.70149	0.172393	0.369783
	1_19_17	75	1.67877	0.853657	0.790714	0.672347	0.635795	0.31462	0.683056	0.19029	1.66321	0.266987	0.29848
	1_19_17	75.6705	1.64616	0.871265	0.813828	0.677587	0.573575	0.330929	0.704763	0.184145	1.59039	0.339186	0.221804
	1_19_17	76	1.69131	0.872637	0.822663	0.71111	0.552986	0.326654	0.695874	0.177741	1.5419	0.347818	0.237625
	1_19_17	77	1.69991	0.864494	0.837325	0.728886	0.458273	0.303753	0.64106	0.137609	1.39238	0.385746	0.326656
	1_19_17	77.3726	1.66272	0.878013	0.868733	0.787601	0.413918	0.28724	0.598355	0.120521	1.33784	0.401776	0.326506
	1_19_17	78	2.00623	1.0857	1.01669	0.987167	0.377714	0.25048	0.540381	0.138454	1.35315	0.379882	0.39684
	1_19_17	79	2.42203	1.2671	1.15525	1.15854	0.329174	0.207405	0.482999	0.120114	1.4238	0.355257	0.520942
	1_19_17	79.7756	2.6371	1.48455	1.3292	1.23411	0.309511	0.172413	0.423277	0.0972663	1.49905	0.342092	0.636464
	1_19_17	80	2.64527	1.43378	1.28223	1.17129	0.309497	0.174865	0.476482	0.128826	1.57375	0.426157	0.551488
	1_19_17	80.0794	2.64816	1.42283	1.27215	1.1575	0.309492	0.175353	0.486291	0.134842	1.59899	0.454916	0.532218
	1_19_17	80.0794	2.64816	1.42283	1.27215	1.1575	0.309492	0.175353	0.486291	0.134842	1.59899	0.454916	0.532218
	1_19_17	80.0794	2.64816	1.42283	1.27215	1.1575	0.309492	0.175353	0.486291	0.134842	1.59899	0.454916	0.532218
	1_19_17	80.6956	2.12689	1.00739	0.929034	0.841451	0.53982	0.145239	0.499483	0.12609	1.62968	0.628941	0.735527
	1_19_17	81	1.82917	0.835655	0.794004	0.741402	0.677146	0.195301	0.668749	0.122452	1.54459	0.534635	0.633474
	1_19_17	81.0615	1.74079	0.811764	0.777009	0.725751	0.702209	0.199328	0.681102	0.122452	1.5254	0.515044	0.6234
	1_19_17	82	1.36644	0.740053	0.69456	0.69414	0.971744	0.203212	0.694708	0.119269	1.84124	0.449036	0.513274
	1_19_17	82.5626	1.10394	0.631666	0.605137	0.594311	1.13283	0.146654	0.577371	0.153663	2.0052	0.395945	0.45055
	1_19_17	83	0.949831	0.567208	0.560301	0.442152	0.96268	0.106691	0.503595	0.158492	2.03565	0.523874	0.367523
	1_19_17	83.1739	0.883819	0.53374	0.53706	0.349627	0.887758	0.0814837	0.460683	0.160912	2.04496	0.574127	0.324082
	1_19_17	84	1.04535	0.506781	0.477241	0.324257	0.963835	0.0829649	0.460712	0.179614	2.03851	0.663847	0.228491
	1_19_17	85	1.23402	0.569762	0.506172	0.355015	1.03589	0.0533502	0.295972	0.323102	1.95798	0.753624	0.197289
	1_19_17	86	1.39488	0.632343	0.555779	0.360483	1.08729	0.0419265	0.187299	0.436052	1.7992	0.811704	0.18891
	1_19_17	86.3709	1.44493	0.647922	0.574937	0.354712	1.10139	0.0446682	0.153406	0.468187	1.72302	0.824106	0.195392
	1_19_17	86.3709	1.44493	0.647922	0.574937	0.354712	1.10139	0.0446682	0.153406	0.468187	1.72302	0.824106	0.195392
	1_19_17	87	1.45676	0.625623	0.55618	0.385198	1.10521	0.0551434	0.129364	0.441423	1.77509	0.808592	0.188692
	1_19_17	88	1.4146	0.580372	0.516414	0.449965	1.16962	0.0514523	0.0894504	0.395461	1.80109	0.745441	0.14919
	1_19_17	88.5751	1.35251	0.622396	0.554042	0.53526	1.22715	0.0366963	0.063386	0.342475	1.78704	0.692242	0.0975242
	1_19_17	88.5751	1.35251	0.622396	0.554042	0.53526	1.22715	0.0366963	0.063386	0.342475	1.78704	0.692242	0.0975242
	1_19_17	88.5751	1.35251	0.622396	0.554042	0.53526	1.22715	0.0366963	0.063386	0.342475	1.78704	0.692242	0.0975242
	1_19_17	89	1.32886	0.611141	0.563234	0.524113	1.26948	0.0410332	0.0614654	0.363758	1.73783	0.687247	0.154187
	1_19_17	90	1.24796	0.562378	0.564043	0.501239	1.35004	0.0683398	0.0639419	0.446178	1.59389	0.664952	0.21461
	1_19_17	91	1.13074	0.487814	0.518319	0.409186	1.39674	0.112029	0.0426554	0.562839	1.41545	0.622499	0.295994
	1_19_17	91.5681	1.04846	0.469383	0.505185	0.419275	1.40642	0.117818	0.027157	0.629949	1.30435	0.590023	0.342752
	1_19_17	92	0.958836	0.374007	0.390507	0.347153	1.33484	0.0995853	0.0272057	0.593816	1.34893	0.590968	0.395284
	1_19_17	92.8649	0.815224	0.264446	0.240324	0.136393	1.16008	0.0662149	0.0288929	0.55855	1.35433	0.55451	0.483523
	1_19_17	93	0.766287	0.309286	0.271005	0.178357	1.12121	0.0704946	0.0254844	0.549847	1.36494	0.595805	0.493565
	1_19_17	93.2371	0.672388	0.329911	0.285492	0.197762	1.05055	0.0726173	0.0237692	0.545423	1.38403	0.666075	0.498492
	1_19_17	93.2371	0.672388	0.329911	0.285492	0.197762	1.05055	0.0726173	0.0237692	0.545423	1.38403	0.666075	0.498492
	1_19_17	93.2371	0.672388	0.329911	0.285492	0.197762	1.05055	0.0726173	0.0237692	0.545423	1.38403	0.666075	0.498492
	1_19_17	94	0.707561	0.351527	0.321329	0.246741	1.01733	0.0878055	0.026732	0.59029	1.34044	0.438337	0.5218
	1_19_17	95	0.720261	0.434049	0.441961	0.310278	0.987887	0.120443	0.0330194	0.703368	1.24417	0.195305	0.518797
	1_19_17	95.5441	0.709342	0.525657	0.552017	0.404237	0.973612	0.127107	0.0423805	0.730969	1.1762	0.102374	0.517
	1_19_17	95.5441	0.709342	0.525657	0.552017	0.404237	0.973612	0.127107	0.0423805	0.730969	1.1762	0.102374	0.517
	1_19_17	95.5441	0.709342	0.525657	0.552017	0.404237	0.973612	0.127107	0.0423805	0.730969	1.1762	0.102374	0.517
	1_19_17	96	0.729341	0.498905	0.535456	0.388355	0.982582	0.125945	0.0442017	0.720346	1.22197	0.0928642	0.502265
	1_19_17	97	0.756432	0.47705	0.511247	0.360026	0.993396	0.144212	0.0444533	0.699407	1.31271	0.071426	0.588343
	1_19_17	98	0.755335	0.471659	0.513645	0.353802	0.991601	0.151605	0.0601296	0.619683	1.38694	0.0506221	0.615756
	1_19_17	99	0.720437	0.439313	0.478402	0.364125	0.977134	0.132062	0.0549805	0.568763	1.44181	0.0322311	0.691675
	1_19_17	99.4447	0.693313	0.412454	0.455894	0.337493	0.966736	0.180122	0.064329	0.602342	1.4596	0.0252174	0.76656
	1_19_17	100	0.670993	0.441845	0.461544	0.341184	0.906471	0.159399	0.0505208	0.632884	1.56785	0.0483687	0.726432
	1_19_17	101	0.630098	0.527876	0.463099	0.323526	0.794531	0.158188	0.0422987	0.629041	1.75266	0.10818	0.787166
	1_19_17	102	0.5871	0.57686	0.474401	0.337966	0.680473	0.177995	0.0217454	0.622411	1.91878	0.187436	0.741362
	1_19_17	103	0.541301	0.651566	0.472712	0.316772	0.568171	0.165775	0.00203435	0.594721	2.06066	0.279813	0.721468
	1_19_17	103.013	0.540675	0.651566	0.472712	0.316772	0.566713	0.165775	0.00203435	0.594721	2.06236	0.281097	0.721468
	1_19_17	103.398	0.530236	0.665143	0.486049	0.547095	0.570352	0.152213	0.0174582	0.639293	2.26693	0.215245	0.678949
	1_19_17	103.398	0.530236	0.665143	0.486049	0.547095	0.570352	0.152213	0.0174582	0.639293	2.26693	0.215245	0.678949
	1_19_17	104	0.501286	0.575413	0.402634	0.529773	0.589798	0.121385	0.0182624	0.57201	2.39346	0.187646	0.717814
	1_19_17	104.324	0.46548	0.578387	0.401359	0.529378	0.585668	0.0890579	0.0168194	0.548276	2.45343	0.168245	0.744525
	1_19_17	105	0.5097	0.583379	0.426865	0.51833	0.715666	0.110543	0.0263396	0.568373	2.52504	0.0906158	0.681448
	1_19_17	106	0.582419	0.635521	0.48874	0.522009	0.908832	0.170795	0.0245423	0.588119	2.5774	0.0251069	0.611745
	1_19_17	106.205	0.599465	0.632776	0.492725	0.533764	0.946496	0.179914	0.0249164	0.596854	2.57937	0.0204067	0.591783
	1_19_17	106.205	0.599465	0.632776	0.492725	0.533764	0.946496	0.179914	0.0249164	0.596854	2.57937	0.0204067	0.591783
	1_19_17	106.205	0.599465	0.632776	0.492725	0.533764	0.946496	0.179914	0.0249164	0.596854	2.57937	0.0204067	0.591783
	1_19_17	107	0.748962	0.937838	0.709235	0.69211	1.02513	0.195447	0.0239161	0.560159	2.48284	0.0520373	0.599866
	1_19_17	108	0.939483	1.21899	0.911512	0.737791	1.10799	0.216065	0.0285275	0.525146	2.35729	0.113143	0.597688
	1_19_17	109	1.12226	1.44062	1.0788	0.915684	1.16483	0.172227	0.0161796	0.436148	2.24075	0.189302	0.585306
	1_19_17	109.347	1.18286	1.45886	1.09106	0.926911	1.17729	0.172449	0.0138353	0.419287	2.20443	0.216944	0.583141
	1_19_17	110	1.20726	1.42805	1.06334	0.85009	1.18522	0.177676	0.0168722	0.363999	2.29166	0.092116	0.583818
	1_19_17	110.016	1.20795	1.42805	1.06334	0.85009	1.18589	0.177676	0.0168722	0.363999	2.29356	0.089628	0.583818
	1_19_17	110.016	1.20795	1.42805	1.06334	0.85009	1.18589	0.177676	0.0168722	0.363999	2.29356	0.089628	0.583818
	1_19_17	111	1.43224	1.48662	1.085	0.829383	1.17716	0.1789	0.0345478	0.370704	2.26453	0.060717	0.658968
	1_19_17	111.007	1.43439	1.48662	1.085	0.829383	1.17717	0.1789	0.0345478	0.370704	2.26428	0.0604863	0.658968
	1_19_17	112	1.28117	1.37647	0.978829	0.68154	1.34787	0.150712	0.0329274	0.358593	2.40345	0.0580773	0.654575
	1_19_17	113	1.1183	1.28842	0.89653	0.537098	1.52013	0.146424	0.0555749	0.365526	2.49498	0.0616584	0.66503
	1_19_17	114	0.954267	1.25598	0.886195	0.476088	1.68638	0.130513	0.0412246	0.369648	2.54197	0.0721214	0.608605
	1_19_17	114.826	0.824751	1.22801	0.856239	0.467186	1.8162	0.1522	0.0521165	0.388604	2.55019	0.0860515	0.5678
	1_19_17	115	0.764547	1.06858	0.741011	0.370235	1.72765	0.156468	0.0533945	0.4156	2.56252	0.0895468	0.570671
	1_19_17	115.755	0.478596	0.656643	0.502383	0.184443	1.23564	0.145292	0.0853625	0.490883	2.47432	0.108278	0.586511
	1_19_17	116	0.395297	0.706242	0.579744	0.184081	1.12007	0.131641	0.0573883	0.467043	2.33886	0.0913123	0.518223
	1_19_17	116.682	0.190513	0.740338	0.675133	0.180217	0.771185	0.113855	0.0127893	0.398102	1.86769	0.0556205	0.308477
	1_19_17	116.682	0.190513	0.740338	0.675133	0.180217	0.771185	0.113855	0.0127893	0.398102	1.86769	0.0556205	0.308477
	1_19_17	116.682	0.190513	0.740338	0.675133	0.180217	0.771185	0.113855	0.0127893	0.398102	1.86769	0.0556205	0.308477
	1_19_17	117	0.171078	0.781445	0.713256	0.210831	0.759219	0.125236	0.0143464	0.397793	1.96756	0.0556901	0.319293
	1_19_17	118	0.118964	0.815665	0.77061	0.351135	0.722416	0.181692	0.040043	0.429636	2.25752	0.0546173	0.494482
	1_19_17	119	0.0867119	0.915005	0.873948	0.478637	0.685895	0.222459	0.0641397	0.461493	2.50735	0.0518981	0.576923
	1_19_17	120	0.0790159	1.01007	0.974602	0.639958	0.648058	0.22473	0.0572053	0.462315	2.71957	0.0484501	0.689322
	1_19_17	120.219	0.080448	1.01002	0.980824	0.651123	0.639438	0.228374	0.0584434	0.448214	2.76137	0.0477054	0.716486
	1_19_17	120.219	0.080448	1.01002	0.980824	0.651123	0.639438	0.228374	0.0584434	0.448214	2.76137	0.0477054	0.716486
	1_19_17	120.219	0.080448	1.01002	0.980824	0.651123	0.639438	0.228374	0.0584434	0.448214	2.76137	0.0477054	0.716486
	1_19_17	120.219	0.080448	1.01002	0.980824	0.651123	0.639438	0.228374	0.0584434	0.448214	2.76137	0.0477054	0.716486
	1_19_17	121	0.0832615	0.952225	0.893485	0.659011	0.532451	0.303921	0.108063	0.457909	2.55523	0.0436703	0.893386
	1_19_17	122	0.0949215	0.96389	0.908775	0.650475	0.405216	0.434076	0.133225	0.676208	2.27718	0.0389071	0.899372
	1_19_17	123	0.116461	0.901475	0.827876	0.631346	0.298631	0.515819	0.181628	0.711118	1.98974	0.0355367	1.08758
	1_19_17	124	0.147745	0.815574	0.730367	0.591259	0.220272	0.49945	0.175709	0.641893	1.71408	0.0343511	1.19322
	1_19_17	124.107	0.151639	0.823134	0.732166	0.596775	0.213676	0.500657	0.17739	0.641893	1.68658	0.0343689	1.19718
	1_19_17	124.718	0.154341	0.868286	0.69387	0.675015	0.213577	0.425154	0.127061	0.622732	1.45136	0.0897439	1.05346
	1_19_17	125	0.158806	0.874459	0.708839	0.673793	0.216491	0.430489	0.129306	0.622035	1.43487	0.0981469	1.08738
	1_19_17	126	0.182215	1.07693	1.05541	0.781632	0.223635	0.407564	0.15095	0.584106	1.36006	0.137265	0.899342
	1_19_17	126.949	0.215723	1.11191	1.18738	0.816793	0.225791	0.414733	0.166492	0.553535	1.26769	0.185834	0.840477
	1_19_17	127	0.216007	1.10625	1.17067	0.802466	0.223843	0.424776	0.165374	0.562709	1.26739	0.184365	0.833374
	1_19_17	128	0.220814	1.20995	1.2268	0.874274	0.18846	0.438561	0.164208	0.608703	1.26044	0.155259	0.681739
	1_19_17	129	0.224081	1.21596	1.26279	0.947677	0.15918	0.437676	0.149361	0.637797	1.25154	0.12587	0.620689
	1_19_17	130	0.225624	1.3406	1.37023	1.09596	0.137777	0.42466	0.169116	0.603644	1.2414	0.0974423	0.459716
	1_19_17	131	0.225348	1.28642	1.31994	1.01235	0.125411	0.465499	0.188885	0.645806	1.23072	0.071331	0.341204
	1_19_17	132	0.223265	1.29207	1.30937	1.06629	0.122261	0.3704	0.184163	0.504695	1.22002	0.0488067	0.227696
	1_19_17	133	0.21948	1.37208	1.32094	1.14585	0.127401	0.378534	0.146248	0.531392	1.20955	0.03085	0.134334
	1_19_17	134	0.21418	1.48401	1.41991	1.20241	0.139134	0.41687	0.136288	0.589855	1.19916	0.0179984	0.0608598
	1_19_17	135	0.207608	1.47536	1.36529	1.16909	0.155491	0.467806	0.115356	0.638364	1.18835	0.0102971	0.0330765
	1_19_17	136	0.200035	1.46031	1.33095	1.12751	0.174652	0.429679	0.0685012	0.737196	1.17642	0.00736243	0.0152712
	1_19_17	136.41	0.196701	1.48771	1.35737	1.15249	0.182986	0.442821	0.0626854	0.735923	1.17102	0.00738671	0.0137614
	1_19_17	137	0.143497	1.3877	1.27307	1.09931	0.123804	0.424365	0.0463564	0.793096	1.15295	0.00800816	0.0150973
	1_19_17	138	0.0707802	1.16443	1.01703	0.957612	0.0506646	0.35464	0.00897538	0.850676	1.08798	0.018416	0.0236026
	1_19_17	138.285	0.0554703	1.09552	0.919943	0.856501	0.0393985	0.336279	0.00633299	0.868663	1.06173	0.023308	0.0314065
	1_19_17	138.285	0.0554703	1.09552	0.919943	0.856501	0.0393985	0.336279	0.00633299	0.868663	1.06173	0.023308	0.0314065
	1_19_17	138.285	0.0554703	1.09552	0.919943	0.856501	0.0393985	0.336279	0.00633299	0.868663	1.06173	0.023308	0.0314065
	1_19_17	138.618	0.0539229	1.08447	0.91852	0.853334	0.0436465	0.338299	0.00555865	0.842552	0.959887	0.0460751	0.0286489
	1_19_17	138.618	0.0539229	1.08447	0.91852	0.853334	0.0436465	0.338299	0.00555865	0.842552	0.959887	0.0460751	0.0286489
	1_19_17	139	0.0498872	0.968591	0.727503	0.842268	0.0487547	0.218326	0.01649	0.645212	0.91015	0.0921827	0.052602
	1_19_17	139.288	0.0471381	0.87826	0.570357	0.823229	0.0527839	0.162528	0.0199053	0.503315	0.871686	0.134816	0.051944
	1_19_17	140	0.051127	0.820929	0.486002	0.742528	0.0510464	0.172926	0.034105	0.583123	0.773296	0.162757	0.0696096
	1_19_17	141	0.0551307	0.748631	0.425312	0.668626	0.0461886	0.218742	0.065255	0.675587	0.626432	0.198944	0.0706046
	1_19_17	142	0.0567174	0.732756	0.456977	0.637391	0.0392827	0.27169	0.0859719	0.676146	0.475633	0.226133	0.183962
	1_19_17	142.074	0.0567412	0.725264	0.453211	0.640797	0.0387268	0.280267	0.0841906	0.671941	0.464648	0.227687	0.18334
	1_19_17	143	0.0697361	0.779899	0.477841	0.69881	0.0226871	0.270527	0.117436	0.496419	0.428016	0.192198	0.172162
	1_19_17	144	0.0862246	0.768854	0.443856	0.740716	0.0102516	0.199028	0.132631	0.295713	0.405077	0.155945	0.118299
	1_19_17	144.284	0.0912796	0.775844	0.445812	0.749657	0.00774869	0.177816	0.124957	0.255718	0.402137	0.146664	0.123469
	1_19_17	145	0.0859569	0.889732	0.583179	0.711082	0.00263104	0.210818	0.152723	0.274416	0.34054	0.2529	0.27009
	1_19_17	145.842	0.0782614	0.82181	0.523156	0.512638	0.0223125	0.304703	0.217111	0.317598	0.289936	0.391401	0.476461
	1_19_17	146	0.0804027	0.760935	0.433996	0.494605	0.0222906	0.336593	0.250433	0.287396	0.290122	0.336282	0.543477
	1_19_17	146.147	0.0824155	0.754933	0.42488	0.490899	0.0222703	0.339367	0.253326	0.282741	0.292071	0.284107	0.55557
	1_19_17	146.464	0.0510185	0.64388	0.265733	0.51594	0.00374009	0.406408	0.289948	0.302061	0.29193	0.220994	0.353351
	1_19_17	147	0.0423677	0.589741	0.229273	0.475189	0.00308986	0.409466	0.31264	0.294912	0.280577	0.209102	0.399706
	1_19_17	148	0.0452369	0.411545	0.156841	0.337141	0.00252113	0.555483	0.516528	0.339169	0.253454	0.182755	0.510593
	1_19_17	149	0.0779064	0.238271	0.118367	0.25196	0.00291563	0.563016	0.561122	0.274736	0.221554	0.152711	0.670192
	1_19_17	150	0.138082	0.163747	0.0869472	0.216012	0.00435086	0.537064	0.569665	0.275712	0.189922	0.121882	0.87943
	1_19_17	151	0.213255	0.0622113	0.0420759	0.150049	0.00679323	0.508198	0.598531	0.200239	0.163361	0.0933605	1.0175
	1_19_17	151.402	0.244195	0.0214467	0.0230896	0.140586	0.00802902	0.483904	0.622089	0.168665	0.15477	0.0831113	1.08454
	1_19_17	152	0.236387	0.035183	0.0257742	0.185406	0.0248041	0.571621	0.793229	0.17099	0.120233	0.03349	1.18874
	1_19_17	153	0.216753	0.0544876	0.0266733	0.242334	0.105128	0.659852	0.918669	0.153365	0.0967355	0.00484835	1.39631
	1_19_17	153.619	0.202793	0.0869688	0.033716	0.295043	0.178358	0.674372	0.994204	0.162334	0.105339	0.0251727	1.52416
	1_19_17	154	0.202749	0.106359	0.0190516	0.284805	0.178751	0.956032	1.1317	0.274572	0.10487	0.0254712	1.52205
	1_19_17	154.23	0.202666	0.140299	0.0087064	0.279366	0.178988	1.24368	1.30885	0.406408	0.103365	0.0256235	1.51151
	1_19_17	155	0.341885	0.0948118	0.0300526	0.194588	0.35684	1.29311	1.35513	0.301523	0.0987976	0.0344267	1.93949
	1_19_17	155.239	0.389923	0.0979782	0.0368296	0.202894	0.416744	1.31918	1.34663	0.295969	0.103703	0.0375611	1.99154
	1_19_17	155.573	0.404958	0.0907314	0.0332451	0.163647	0.426557	1.26786	1.35416	0.315981	0.0735248	0.0179408	1.80252
	1_19_17	156	0.460621	0.0771249	0.0310315	0.14476	0.408532	1.25424	1.28494	0.32369	0.104206	0.0104792	1.89654
	1_19_17	157	0.604087	0.0628037	0.0234815	0.100053	0.358342	1.2267	1.25396	0.286857	0.206357	0.00678229	2.24829
	1_19_17	158	0.744644	0.0631864	0.0123447	0.0922871	0.307832	1.17022	1.22937	0.225964	0.336282	0.0218576	2.46914
	1_19_17	158.399	0.794591	0.0709056	0.00268383	0.0889232	0.291028	1.16441	1.23306	0.215574	0.390745	0.032394	2.52129
	1_19_17	158.709	0.66545	0.0837552	0.00019975	0.0878593	0.179649	0.923675	1.19724	0.12302	0.316378	0.067282	2.51729
	1_19_17	158.709	0.66545	0.0837552	0.00019975	0.0878593	0.179649	0.923675	1.19724	0.12302	0.316378	0.067282	2.51729
	1_19_17	159	0.634246	0.104413	0.0112266	0.113287	0.140762	0.935489	1.18857	0.128178	0.290732	0.0797885	2.54487
	1_19_17	159.975	0.510018	0.111014	0.0259461	0.151665	0.0468415	0.852602	1.03007	0.141731	0.226946	0.138665	2.59144
	1_19_17	160	0.510712	0.105611	0.0235075	0.142347	0.0468105	0.850739	1.02685	0.143498	0.219778	0.144011	2.56505
	1_19_17	160.285	0.518513	0.0774152	0.0110474	0.0642228	0.0464651	0.833325	0.990824	0.159304	0.147894	0.208184	2.39106
	1_19_17	160.663	0.813473	0.0645079	0.0826589	0.035489	0.0387896	0.839322	0.773591	0.261476	0.0789288	0.276954	2.38825
	1_19_17	161	0.774787	0.0844982	0.11058	0.0418802	0.0404217	0.921915	0.799753	0.317654	0.0734979	0.208569	2.83499
	1_19_17	161.594	0.666934	0.111362	0.152018	0.0502603	0.0525345	0.993746	0.822665	0.375772	0.064699	0.107957	3.20587
	1_19_17	161.899	0.548967	0.0708562	0.0486295	0.0549279	0.0989481	1.24158	1.0147	0.427438	0.0392851	0.163152	3.19439
	1_19_17	162	0.586031	0.0703814	0.0441778	0.0501879	0.0805583	1.21426	0.998109	0.422582	0.0368243	0.147012	3.18089
	1_19_17	162.515	0.767011	0.0571974	0.000620019	0.0157441	0.0142515	1.03115	0.899471	0.389364	0.0369648	0.0751311	2.97212
	1_19_17	162.976	0.774042	0.0677942	0.0059138	0.00853416	0.0139068	1.09101	0.9715	0.387771	0.0495932	0.0894589	3.16551
	1_19_17	163	0.786429	0.0681436	0.00605604	0.00861378	0.0127246	1.08963	0.971688	0.388126	0.0507788	0.0902832	3.17274
	1_19_17	163.438	0.99496	0.0813128	0.00808553	0.00712425	0.00522882	1.18584	1.0376	0.440629	0.0768091	0.110274	3.64955
	1_19_17	163.743	1.13832	0.0680529	0.0546978	0.00860168	0.00663705	0.941619	0.850466	0.386499	0.121415	0.0841287	3.57572
	1_19_17	163.743	1.13832	0.0680529	0.0546978	0.00860168	0.00663705	0.941619	0.850466	0.386499	0.121415	0.0841287	3.57572
	1_19_17	163.743	1.13832	0.0680529	0.0546978	0.00860168	0.00663705	0.941619	0.850466	0.386499	0.121415	0.0841287	3.57572
	1_19_17	163.743	1.13832	0.0680529	0.0546978	0.00860168	0.00663705	0.941619	0.850466	0.386499	0.121415	0.0841287	3.57572
	1_19_17	164	1.02175	0.0813128	0.00808553	0.00712425	0.00330804	1.18584	1.0376	0.440629	0.0823428	0.104992	3.64955
	1_19_17	164.048	0.997251	0.0813128	0.00808553	0.00712425	0.00510684	1.18584	1.0376	0.440629	0.0770869	0.109877	3.64955
	1_19_17	165	0.943797	0.111941	0.0218884	0.0348839	0.0112441	1.16227	1.0405	0.386189	0.0430971	0.0796744	3.12586
	1_19_17	165.856	0.852324	0.156374	0.0425422	0.0825368	0.0367122	1.12782	1.03679	0.363995	0.0198064	0.0542092	2.0079
	2	0	2.35868	1.0651	1.47072	0.994071	0.633384	1.30407	0.906507	0.657388	0.320921	0.0475496	0.206159
	2	1	2.35777	0.889047	1.20756	0.793854	0.655605	1.18231	0.822784	0.534249	0.364143	0.0328025	0.300747
	2	2	2.33693	0.736532	0.985905	0.679818	0.690561	1.10282	0.77773	0.451871	0.395405	0.019569	0.264055
	2	3	2.29851	0.53397	0.706154	0.513322	0.738309	1.14714	0.802771	0.453984	0.409976	0.0098175	0.194754
	2	3.11215	2.29313	0.53397	0.706154	0.513322	0.744372	1.14714	0.802477	0.453984	0.410487	0.00899023	0.194754
	2	4	2.35722	0.546294	0.719715	0.529413	0.840198	1.25444	0.873712	0.535079	0.445667	0.000238803	0.190335
	2	5	2.42813	0.585448	0.80311	0.609609	0.922687	1.27866	0.847345	0.704884	0.488069	0.00582865	0.171307
	2	5.1124	2.43592	0.58482	0.78327	0.605532	0.930178	1.28018	0.849607	0.721731	0.492899	0.00749604	0.170756
	2	6	2.47739	0.543826	0.703538	0.592335	1.08912	1.22077	0.866166	0.608345	0.476651	0.000222095	0.149074
	2	7	2.51706	0.53196	0.617258	0.57805	1.22313	0.997947	0.87195	0.42458	0.454767	0.0167983	0.141574
	2	8	2.55089	0.51928	0.550756	0.564841	1.29178	0.903323	0.886656	0.326329	0.430001	0.0577717	0.132963
	2	8.17087	2.55624	0.520308	0.547428	0.566686	1.2964	0.904622	0.889518	0.322949	0.425562	0.0668211	0.132963
	2	8.17087	2.55624	0.520308	0.547428	0.566686	1.2964	0.904622	0.889518	0.322949	0.425562	0.0668211	0.132963
	2	8.17087	2.55624	0.520308	0.547428	0.566686	1.2964	0.904622	0.889518	0.322949	0.425562	0.0668211	0.132963
	2	8.17087	2.55624	0.520308	0.547428	0.566686	1.2964	0.904622	0.889518	0.322949	0.425562	0.0668211	0.132963
	2	9	2.4873	0.527317	0.543626	0.593478	1.25272	0.728993	0.575275	0.315848	0.418676	0.0749742	0.138529
	2	10	2.26177	0.5347	0.528157	0.627321	1.14724	0.407131	0.24536	0.25308	0.397894	0.0908935	0.130351
	2	10.5951	1.98827	0.536757	0.532538	0.628867	1.06484	0.331119	0.149738	0.245134	0.37884	0.102769	0.126826
	2	10.5951	1.98827	0.536757	0.532538	0.628867	1.06484	0.331119	0.149738	0.245134	0.37884	0.102769	0.126826
	2	11	2.01676	0.548732	0.543686	0.637228	1.0978	0.315067	0.150403	0.234858	0.367458	0.110191	0.151271
	2	12	2.05803	0.629313	0.646978	0.649543	1.17285	0.365767	0.22747	0.18955	0.343525	0.130581	0.312686
	2	13	2.05276	0.753557	0.811515	0.547045	1.23954	0.308521	0.216329	0.147346	0.325111	0.153442	0.524242
	2	14	1.9923	0.860275	0.943397	0.570737	1.29799	0.29421	0.221769	0.122012	0.31255	0.178124	0.682838
	2	15	1.86583	0.953224	1.09332	0.541043	1.347	0.233261	0.168957	0.101332	0.307359	0.203905	0.827105
	2	15.4016	1.79598	0.971247	1.11295	0.544462	1.36359	0.217209	0.167008	0.0750951	0.307751	0.214397	0.867183
	2	15.4016	1.79598	0.971247	1.11295	0.544462	1.36359	0.217209	0.167008	0.0750951	0.307751	0.214397	0.867183
	2	15.7065	1.98097	0.989631	1.07903	0.635298	1.30894	0.190926	0.131803	0.0817813	0.362572	0.257598	0.722792
	2	15.7065	1.98097	0.989631	1.07903	0.635298	1.30894	0.190926	0.131803	0.0817813	0.362572	0.257598	0.722792
	2	16	1.95758	0.986888	1.06467	0.639328	1.3585	0.206528	0.139593	0.0937947	0.381222	0.225458	0.714204
	2	17	1.86607	0.83554	0.860477	0.671315	1.44366	0.212894	0.145068	0.111582	0.433565	0.155018	0.587005
	2	17.5207	1.80931	0.758946	0.792992	0.673009	1.42743	0.270501	0.168827	0.151671	0.451593	0.143054	0.574222
	3	0	0.253065	0.415384	0.544076	0.513443	0.337282	0.246036	0.0863527	0.142527	0.00296786	1.85531	0.555536
	3	1e-07	0.253065	0.415384	0.544076	0.513443	0.337282	0.246036	0.0863527	0.142527	0.00296786	1.85531	0.555536
	3	1	0.251756	0.507562	0.659909	0.624844	0.333148	0.258891	0.138125	0.129339	0.00101612	1.5212	0.615268
	3	2	0.249684	0.546984	0.698817	0.652775	0.321697	0.305498	0.149085	0.182017	0.0140519	1.16466	0.63667
	3	3	0.248164	0.65436	0.770728	0.737663	0.303299	0.351628	0.157276	0.248048	0.041163	0.808145	0.670248
	3	3.89222	0.249085	0.585078	0.726732	0.775621	0.281996	0.424985	0.183861	0.299222	0.0734627	0.52282	0.637379
	3	4	0.248178	0.563844	0.713342	0.766458	0.280921	0.417548	0.180632	0.294788	0.0775478	0.488979	0.637811
	3	4.4495	0.24435	0.465262	0.631194	0.73701	0.276549	0.391587	0.217734	0.291334	0.0933236	0.34899	0.632075
	3	5	0.211819	0.550757	0.759462	0.627289	0.247859	0.350954	0.175586	0.275173	0.0671221	0.446216	0.689615
	3	5.47819	0.182032	0.591637	0.826765	0.571774	0.233153	0.333788	0.163493	0.257851	0.0470793	0.525573	0.725303
	3	5.47819	0.182032	0.591637	0.826765	0.571774	0.233153	0.333788	0.163493	0.257851	0.0470793	0.525573	0.725303
	3	5.47819	0.182032	0.591637	0.826765	0.571774	0.233153	0.333788	0.163493	0.257851	0.0470793	0.525573	0.725303
	3	5.47819	0.182032	0.591637	0.826765	0.571774	0.233153	0.333788	0.163493	0.257851	0.0470793	0.525573	0.725303
	3	5.47819	0.182032	0.591637	0.826765	0.571774	0.233153	0.333788	0.163493	0.257851	0.0470793	0.525573	0.725303
	3	5.47819	0.182032	0.591637	0.826765	0.571774	0.233153	0.333788	0.163493	0.257851	0.0470793	0.525573	0.725303
	3	5.47819	0.182032	0.591637	0.826765	0.571774	0.233153	0.333788	0.163493	0.257851	0.0470793	0.525573	0.725303
	3	5.47819	0.182032	0.591637	0.826765	0.571774	0.233153	0.333788	0.163493	0.257851	0.0470793	0.525573	0.725303
	3	5.47819	0.182032	0.591637	0.826765	0.571774	0.233153	0.333788	0.163493	0.257851	0.0470793	0.525573	0.725303
	3	5.78452	0.11407	1.05637	1.32187	0.741375	0.267824	0.326399	0.128468	0.190838	0.0871816	0.663665	0.731518
	3	5.78452	0.11407	1.05637	1.32187	0.741375	0.267824	0.326399	0.128468	0.190838	0.0871816	0.663665	0.731518
	3	6	0.110631	1.0566	1.30445	0.745078	0.24268	0.33671	0.12069	0.225854	0.0862943	0.690729	0.680344
	3	6.38747	0.105923	1.05404	1.27539	0.767579	0.196659	0.346414	0.103842	0.296292	0.0849067	0.752455	0.562387
	3	6.69361	0.0995095	1.08169	1.30239	0.916735	0.196789	0.363159	0.119923	0.304117	0.0541292	0.594185	0.55761
	3	6.98693	0.1094	1.0793	1.26675	0.879241	0.267826	0.385088	0.128972	0.286194	0.0634305	0.560576	0.62384
	3	6.98693	0.1094	1.0793	1.26675	0.879241	0.267826	0.385088	0.128972	0.286194	0.0634305	0.560576	0.62384
	3	6.98693	0.1094	1.0793	1.26675	0.879241	0.267826	0.385088	0.128972	0.286194	0.0634305	0.560576	0.62384
	3	6.98693	0.1094	1.0793	1.26675	0.879241	0.267826	0.385088	0.128972	0.286194	0.0634305	0.560576	0.62384
	3	7	0.108866	1.0793	1.26675	0.879241	0.271033	0.385088	0.128972	0.286194	0.0631003	0.558845	0.62384
	3	7.60314	0.091345	0.960569	1.15341	0.833292	0.416127	0.496761	0.156357	0.402517	0.0524912	0.4648	0.593334
	3	7.9096	0.0944668	0.965012	1.10883	0.817829	0.289574	0.638211	0.289242	0.394564	0.0787949	0.519191	0.735903
	3	7.9096	0.0944668	0.965012	1.10883	0.817829	0.289574	0.638211	0.289242	0.394564	0.0787949	0.519191	0.735903
	3	8	0.0953742	0.968466	1.1057	0.820721	0.282095	0.64037	0.301806	0.380337	0.0794903	0.521811	0.735057
	3	9	0.112167	1.01134	1.04611	0.730961	0.196767	0.575693	0.393342	0.236073	0.0847411	0.512024	0.658902
	3	9.15538	0.115832	1.01695	1.04117	0.738836	0.183481	0.5914	0.42882	0.22694	0.085119	0.504318	0.69849
	3	10	0.0576343	1.29018	1.24715	0.984692	0.151611	0.487188	0.334393	0.20925	0.0652619	0.642033	0.690352
	3	10.0849	0.0527889	1.31066	1.26076	1.00727	0.150005	0.462262	0.31913	0.201334	0.0665021	0.653923	0.684434
	3	11	0.0270633	1.24093	1.15402	1.02943	0.220131	0.357527	0.399329	0.137354	0.0806931	0.461029	0.547016
	3	11.7108	0.0210073	1.15906	1.07151	0.989988	0.288387	0.290929	0.412342	0.125296	0.0897048	0.317186	0.471788
	3	12	0.0229121	1.15833	1.09325	0.988296	0.277263	0.292759	0.416926	0.105568	0.0927844	0.331076	0.457951
	3	13	0.0306254	0.837429	0.778084	0.670264	0.246722	0.326688	0.389645	0.111007	0.105365	0.379153	0.458263
	3	14	0.0400756	0.674009	0.617221	0.517616	0.232439	0.294512	0.393228	0.0945039	0.120983	0.424462	0.39635
	3	15	0.0511248	0.424012	0.428024	0.391525	0.238872	0.282206	0.383307	0.0999432	0.13956	0.463152	0.339221
	3	16	0.0634649	0.32786	0.317343	0.278613	0.268048	0.263162	0.413562	0.0993156	0.160815	0.492003	0.318354
	3	17	0.076626	0.243593	0.211107	0.165166	0.318599	0.191647	0.337885	0.0959411	0.18427	0.509167	0.294376
	3	18	0.0900371	0.167736	0.152171	0.165033	0.386468	0.150428	0.296949	0.100584	0.209287	0.514477	0.318017
	3	18.5852	0.0977671	0.100267	0.0937131	0.107627	0.4322	0.130504	0.27799	0.0695531	0.224363	0.512576	0.295736
	3	19	0.134415	0.0989244	0.101207	0.0906523	0.365746	0.120195	0.264752	0.0649928	0.301567	0.588819	0.287906
	3	19.1495	0.148581	0.0852572	0.113981	0.0742353	0.34271	0.113319	0.242399	0.0615152	0.331902	0.615775	0.283026
	3	19.9637	0.155593	0.0508021	0.0853284	0.0361989	0.114803	0.109452	0.242856	0.0810059	0.282018	0.452231	0.453992
	3	20	0.155376	0.0507507	0.0849029	0.0356992	0.114029	0.110013	0.242356	0.0809365	0.28257	0.454905	0.455567
	3	21	0.148837	0.0350332	0.0880016	0.0279087	0.0953971	0.131211	0.252355	0.0638515	0.296945	0.530033	0.442795
	3	22	0.141272	0.0348444	0.104519	0.0293588	0.0836814	0.11665	0.236765	0.082789	0.309403	0.60565	0.406159
	3	23	0.132856	0.0472481	0.136755	0.0373871	0.0813647	0.0848557	0.184969	0.0862256	0.319685	0.677868	0.42112
	3	24	0.123905	0.0681324	0.151124	0.0763549	0.0907348	0.0756998	0.193891	0.0750693	0.327725	0.742525	0.48619
	3	25	0.114876	0.093226	0.173043	0.080219	0.113491	0.108431	0.221497	0.0646298	0.333662	0.795755	0.461058
	3	26	0.106341	0.138581	0.259568	0.0931499	0.15047	0.0631434	0.174281	0.0906959	0.337864	0.834533	0.435237
	3	27	0.0989288	0.136782	0.270235	0.0977507	0.201454	0.0542812	0.13772	0.069816	0.340893	0.857067	0.303822
	3	28	0.0932366	0.193869	0.283272	0.141507	0.26517	0.073489	0.157828	0.0741421	0.343465	0.862947	0.316928
	3	29	0.0897402	0.210962	0.34032	0.113286	0.339461	0.0843088	0.228048	0.0610965	0.346375	0.853076	0.25763
	3	30	0.088727	0.234105	0.339933	0.116152	0.421584	0.0859283	0.206931	0.0428988	0.350376	0.8294	0.251849
	3	31	0.0902737	0.302163	0.415867	0.141396	0.508586	0.0992444	0.210397	0.0182243	0.35607	0.794527	0.22397
	3	31.1609	0.0907562	0.311766	0.430895	0.140593	0.522843	0.0906908	0.210989	0.0141651	0.357171	0.788065	0.232817
	3	31.1609	0.0907562	0.311766	0.430895	0.140593	0.522843	0.0906908	0.210989	0.0141651	0.357171	0.788065	0.232817
	3	31.1609	0.0907562	0.311766	0.430895	0.140593	0.522843	0.0906908	0.210989	0.0141651	0.357171	0.788065	0.232817
	3	31.1609	0.0907562	0.311766	0.430895	0.140593	0.522843	0.0906908	0.210989	0.0141651	0.357171	0.788065	0.232817
	3	31.1609	0.0907562	0.311766	0.430895	0.140593	0.522843	0.0906908	0.210989	0.0141651	0.357171	0.788065	0.232817
	3	32	0.072619	0.278293	0.327189	0.147591	0.669439	0.131557	0.262685	0.0184425	0.346217	0.870964	0.152331
	3	33	0.0534488	0.271662	0.216062	0.154908	0.854661	0.168056	0.345153	0.0300823	0.338924	0.958356	0.111175
	3	34	0.0381614	0.303147	0.201626	0.223059	1.03155	0.162241	0.391515	0.0279963	0.338754	1.02644	0.095208
	3	35	0.0275371	0.425964	0.232452	0.360428	1.18186	0.160929	0.428139	0.0370975	0.344887	1.07096	0.0504197
	3	36	0.0215979	0.540453	0.324767	0.521247	1.29464	0.144526	0.428755	0.0338107	0.35492	1.09132	0.0259832
	3	36.7129	0.0199081	0.630142	0.421046	0.703834	1.34991	0.147257	0.432396	0.0336389	0.362749	1.09238	0.0172387
	3	36.7129	0.0199081	0.630142	0.421046	0.703834	1.34991	0.147257	0.432396	0.0336389	0.362749	1.09238	0.0172387
	3	37	0.0168918	0.6454	0.437655	0.70874	1.3418	0.143186	0.410362	0.0302213	0.379666	1.13258	0.0272833
	3	38	0.0084852	0.50811	0.398493	0.608508	1.22093	0.135183	0.396271	0.0155805	0.42872	1.23711	0.0704712
	3	38.6815	0.00589189	0.544781	0.440752	0.607547	1.06312	0.131831	0.38682	0.0103947	0.451205	1.26769	0.0858938
	3	39	0.00405759	0.540692	0.441892	0.5955	1.02832	0.124677	0.364284	0.0105919	0.439077	1.26346	0.065932
	3	40	0.0134763	0.565107	0.515093	0.618592	0.903537	0.125884	0.317513	0.0149487	0.383155	1.18802	0.028918
	3	40.2421	0.0192378	0.596607	0.554531	0.621865	0.869889	0.126598	0.314955	0.0151341	0.365477	1.1605	0.0303204
	3	41	0.0183866	0.519217	0.484706	0.543645	1.0406	0.217139	0.405768	0.0456479	0.324579	0.92141	0.0195895
	3	42	0.0190688	0.364182	0.338778	0.437859	1.21352	0.325956	0.522528	0.0806425	0.266033	0.601291	0.00558557
	3	42.4521	0.0199082	0.267301	0.256655	0.3453	1.26843	0.364718	0.552275	0.0979974	0.238893	0.469042	0.000868181
	3	42.4521	0.0199082	0.267301	0.256655	0.3453	1.26843	0.364718	0.552275	0.0979974	0.238893	0.469042	0.000868181
	3	42.7572	0.0208384	0.294892	0.291357	0.367898	1.26872	0.398506	0.660639	0.0957374	0.184094	0.566703	0.000258478
	3	43	0.0242884	0.321468	0.314094	0.454772	1.29388	0.423483	0.7751	0.0716248	0.175809	0.515793	0.00266129
	3	44	0.0478233	0.404983	0.374338	0.746191	1.30448	0.476127	1.00888	0.0211333	0.146068	0.338101	0.00777353
	3	44.4461	0.0619386	0.396481	0.367291	0.771825	1.25704	0.503769	1.09254	0.0148573	0.135221	0.286557	0.00927745
	3	45	0.0830202	0.483482	0.427837	0.806018	1.20004	0.292223	0.784246	0.0192327	0.111013	0.298936	0.0348816
	3	46	0.126725	0.646904	0.560191	0.914637	1.05843	0.0985611	0.448047	0.0450124	0.0739552	0.369574	0.150375
	3	47	0.173576	0.715841	0.619383	0.968022	0.878085	0.0120357	0.206501	0.135371	0.0465915	0.509095	0.260784
	3	47.1224	0.179301	0.735373	0.634129	0.988757	0.854497	0.00358707	0.169924	0.158261	0.0439404	0.530624	0.280728
	3	47.1224	0.179301	0.735373	0.634129	0.988757	0.854497	0.00358707	0.169924	0.158261	0.0439404	0.530624	0.280728
	3	47.1224	0.179301	0.735373	0.634129	0.988757	0.854497	0.00358707	0.169924	0.158261	0.0439404	0.530624	0.280728
	3	47.802	0.235432	0.689391	0.624595	0.922902	1.04045	0.00517141	0.222224	0.178424	0.100293	0.34696	0.0471845
	3	48	0.230757	0.673733	0.605617	0.933892	1.04057	0.0131984	0.256209	0.160484	0.107509	0.343486	0.0381864
	3	48.4179	0.221001	0.622548	0.542302	0.984827	1.04083	0.049928	0.391147	0.0678869	0.128074	0.347266	0.00924616
	3	48.4179	0.221001	0.622548	0.542302	0.984827	1.04083	0.049928	0.391147	0.0678869	0.128074	0.347266	0.00924616
	3	48.4179	0.221001	0.622548	0.542302	0.984827	1.04083	0.049928	0.391147	0.0678869	0.128074	0.347266	0.00924616
	3	49	0.276935	0.608274	0.528767	0.95527	0.991159	0.0586776	0.389102	0.0813094	0.0941949	0.370086	0.028472
	3	50	0.38616	0.579793	0.521919	0.841777	0.880234	0.0613856	0.341695	0.0653927	0.0484075	0.409452	0.0416987
	3	51	0.50628	0.551853	0.510138	0.730094	0.744764	0.0604541	0.281191	0.0535609	0.0234643	0.446995	0.0512892
	3	51.4127	0.55754	0.55501	0.513517	0.719621	0.684924	0.0454142	0.247719	0.0493652	0.0196159	0.46123	0.0607189
	3	52	0.517801	0.542415	0.522219	0.69872	0.648807	0.0571108	0.230143	0.0969249	0.0341191	0.508676	0.0993121
	3	53	0.446233	0.48225	0.472691	0.585363	0.57776	0.0426874	0.189188	0.223699	0.0775791	0.58573	0.153532
	3	54	0.372857	0.421862	0.449989	0.552446	0.497832	0.0381989	0.154303	0.333474	0.14257	0.650212	0.187784
	3	55	0.303147	0.392018	0.478051	0.486794	0.414186	0.0635835	0.124133	0.512636	0.222141	0.695175	0.174061
	3	56	0.243011	0.371004	0.476223	0.44087	0.332946	0.0843576	0.0804003	0.704474	0.307082	0.718346	0.196219
	3	56.5412	0.216049	0.382588	0.521221	0.405715	0.292046	0.0924831	0.0562876	0.790492	0.352307	0.722544	0.175533
	3	57	0.211638	0.369924	0.489701	0.405459	0.301591	0.117135	0.0778538	0.907942	0.358654	0.725986	0.201454
	3	57.1895	0.205971	0.361536	0.481635	0.402514	0.299709	0.120575	0.0834946	0.924734	0.356835	0.726618	0.201292
	3	58	0.159549	0.371269	0.513386	0.496968	0.216492	0.253063	0.0251331	0.917784	0.238186	0.787295	0.215991
	3	58.1651	0.153468	0.373879	0.51882	0.503196	0.199988	0.267516	0.0213649	0.918066	0.216692	0.804596	0.216188
	3	59	0.135951	0.454595	0.628689	0.508873	0.148758	0.334996	0.0617877	1.07419	0.265715	0.870098	0.354895
	3	60	0.115975	0.499901	0.71237	0.513412	0.0945382	0.563882	0.125304	1.32198	0.319581	0.919162	0.477063
	3	60.6545	0.103639	0.536085	0.767838	0.500399	0.065287	0.554046	0.14339	1.33315	0.349598	0.932147	0.513822
	3	61	0.144324	0.541999	0.764433	0.509059	0.0578252	0.542022	0.13944	1.24497	0.310098	0.91681	0.524938
	3	62	0.294999	0.539673	0.688281	0.54134	0.0370547	0.496116	0.0850326	1.1185	0.210597	0.867313	0.542465
	3	62.6599	0.402442	0.490585	0.558633	0.508638	0.0250947	0.453838	0.0604987	0.987917	0.162937	0.829915	0.569188
	3	62.9834	0.303692	0.463286	0.528409	0.510909	0.0153057	0.384136	0.0396765	0.88706	0.169962	0.837291	0.532529
	3	63	0.304345	0.463286	0.528409	0.510909	0.0155306	0.384136	0.0396765	0.88706	0.168762	0.835662	0.532529
	3	64	0.344261	0.409873	0.491174	0.427956	0.033444	0.89695	0.188588	1.20648	0.119117	0.722563	0.572465
	3	65	0.385859	0.267046	0.338509	0.327592	0.0587839	1.06773	0.317748	1.17774	0.114405	0.585891	0.547711
	3	65.0143	0.38647	0.267046	0.338509	0.327592	0.0591904	1.06773	0.317748	1.17774	0.114617	0.583837	0.547711
	3	66	0.442951	0.216166	0.257152	0.200293	0.0964603	0.884166	0.158985	1.08174	0.179722	0.629423	0.584032
	3	67	0.570683	0.211806	0.218429	0.120874	0.195312	0.680718	0.100557	0.954564	0.246083	0.667464	0.596078
	3	67.2297	0.605873	0.225842	0.226181	0.115162	0.224437	0.700581	0.111575	0.960552	0.259879	0.674766	0.620146
	3	67.8433	0.605451	0.148697	0.197716	0.0852306	0.224752	0.411898	0.0587039	0.708744	0.22825	0.591791	0.556133
	3	68	0.618735	0.151973	0.214885	0.0858346	0.225376	0.409251	0.0581269	0.697848	0.241129	0.63708	0.577899
	3	68.4591	0.643412	0.170799	0.292751	0.0925781	0.225272	0.392229	0.0487396	0.666488	0.266727	0.7707	0.554199
	3	68.4591	0.643412	0.170799	0.292751	0.0925781	0.225272	0.392229	0.0487396	0.666488	0.266727	0.7707	0.554199
	3	68.4591	0.643412	0.170799	0.292751	0.0925781	0.225272	0.392229	0.0487396	0.666488	0.266727	0.7707	0.554199
	3	69	0.616149	0.447839	0.476845	0.112997	0.400574	0.442756	0.0715625	0.66514	0.283624	0.742619	0.530335
	3	69.7033	0.552208	0.616357	0.620689	0.203485	0.674831	0.474103	0.105374	0.535168	0.295706	0.711363	0.535806
	3	70	0.638028	0.667515	0.619684	0.203775	0.584193	0.374792	0.062158	0.493986	0.196541	0.611926	0.34754
	3	70.0081	0.640311	0.667515	0.619684	0.203775	0.581814	0.374792	0.062158	0.493986	0.19386	0.609007	0.34754
	3	70.0081	0.640311	0.667515	0.619684	0.203775	0.581814	0.374792	0.062158	0.493986	0.19386	0.609007	0.34754
	3	70.0081	0.640311	0.667515	0.619684	0.203775	0.581814	0.374792	0.062158	0.493986	0.19386	0.609007	0.34754
	3	70.3148	0.597861	0.537649	0.504679	0.129466	0.413381	0.351731	0.0589422	0.543595	0.239397	0.633754	0.391227
	3	70.6215	0.503885	0.569937	0.511325	0.127353	0.357044	0.391594	0.129498	0.462137	0.184105	0.732412	0.438714
	3	70.6215	0.503885	0.569937	0.511325	0.127353	0.357044	0.391594	0.129498	0.462137	0.184105	0.732412	0.438714
	3	70.6215	0.503885	0.569937	0.511325	0.127353	0.357044	0.391594	0.129498	0.462137	0.184105	0.732412	0.438714
	3	70.9278	0.598399	0.537649	0.504679	0.129466	0.412634	0.351731	0.0589422	0.543595	0.239375	0.633083	0.391227
	3	70.9278	0.598399	0.537649	0.504679	0.129466	0.412634	0.351731	0.0589422	0.543595	0.239375	0.633083	0.391227
	3	70.9278	0.598399	0.537649	0.504679	0.129466	0.412634	0.351731	0.0589422	0.543595	0.239375	0.633083	0.391227
	3	71	0.607677	0.550089	0.515531	0.136188	0.455865	0.353704	0.0592112	0.539697	0.227869	0.625797	0.387769
	3	71.234	0.640961	0.667515	0.619684	0.203775	0.581136	0.374792	0.062158	0.493986	0.193099	0.608173	0.34754
	3	71.234	0.640961	0.667515	0.619684	0.203775	0.581136	0.374792	0.062158	0.493986	0.193099	0.608173	0.34754
	3	71.234	0.640961	0.667515	0.619684	0.203775	0.581136	0.374792	0.062158	0.493986	0.193099	0.608173	0.34754
	3	71.234	0.640961	0.667515	0.619684	0.203775	0.581136	0.374792	0.062158	0.493986	0.193099	0.608173	0.34754
	3	71.234	0.640961	0.667515	0.619684	0.203775	0.581136	0.374792	0.062158	0.493986	0.193099	0.608173	0.34754
	3	71.234	0.640961	0.667515	0.619684	0.203775	0.581136	0.374792	0.062158	0.493986	0.193099	0.608173	0.34754
	3	71.9324	0.598981	0.614272	0.622587	0.23397	0.565705	0.401311	0.0567477	0.554804	0.13094	0.389243	0.477685
	3	72	0.599113	0.61432	0.623141	0.23397	0.558917	0.386527	0.0567477	0.547108	0.125069	0.399458	0.460597
	3	73	0.587551	0.630716	0.667632	0.259777	0.475677	0.274628	0.0525681	0.322541	0.0545284	0.565574	0.278256
	3	74	0.553075	0.619765	0.672763	0.281897	0.440365	0.193361	0.0512249	0.165828	0.0199392	0.74151	0.154522
	3	74.0321	0.551685	0.619765	0.672763	0.281897	0.440141	0.193361	0.0512249	0.165828	0.0194661	0.747016	0.154522
	4	0	0.0609993	0.584087	0.382333	0.303089	0.230612	0.0740952	0.253249	0.156038	1.05052	0.0403641	0.415463
	4	1e-07	0.0609993	0.584087	0.382333	0.303089	0.230612	0.0740952	0.253249	0.156038	1.05052	0.0403641	0.415463
	4	2e-07	0.0609993	0.584087	0.382333	0.303089	0.230612	0.0740952	0.253249	0.156038	1.05052	0.0403641	0.415463
	4	3e-07	0.0609993	0.584087	0.382333	0.303089	0.230612	0.0740952	0.253249	0.156038	1.05052	0.0403641	0.415463
	4	4e-07	0.0609993	0.584087	0.382333	0.303089	0.230612	0.0740952	0.253249	0.156038	1.05052	0.0403641	0.415463
	4	0.61524	0.149801	0.372326	0.213731	0.381192	0.247481	0.105519	0.214136	0.179051	0.966322	0.108066	0.267502
	4	0.61524	0.149801	0.372326	0.213731	0.381192	0.247481	0.105519	0.214136	0.179051	0.966322	0.108066	0.267502
	4	0.91797	0.156012	0.351601	0.201945	0.294747	0.247464	0.0690146	0.241496	0.178851	1.01422	0.058304	0.263308
	4	1	0.158852	0.356118	0.207983	0.294747	0.245551	0.0684406	0.241189	0.177038	1.00148	0.058902	0.262348
	4	2	0.172118	0.427711	0.299716	0.393569	0.21722	0.0704816	0.222373	0.127502	0.845262	0.0723221	0.189922
	4	3	0.147438	0.55864	0.445477	0.534275	0.187809	0.0823563	0.212197	0.0910023	0.700077	0.099625	0.134146
	4	4	0.10059	0.708541	0.660629	0.741002	0.179812	0.104945	0.237449	0.0404124	0.591404	0.143462	0.0697307
	4	4.11857	0.0949637	0.710759	0.662997	0.741551	0.181906	0.105495	0.238081	0.0358931	0.582143	0.149756	0.068996
	4	4.11857	0.0949637	0.710759	0.662997	0.741551	0.181906	0.105495	0.238081	0.0358931	0.582143	0.149756	0.068996
	4	4.11857	0.0949637	0.710759	0.662997	0.741551	0.181906	0.105495	0.238081	0.0358931	0.582143	0.149756	0.068996
	4	5	0.0679802	0.731528	0.687242	0.718375	0.137813	0.128479	0.254002	0.0389927	0.538255	0.133733	0.0687571
	4	6	0.047214	0.770073	0.732515	0.72172	0.0992092	0.118968	0.176351	0.051858	0.490627	0.121398	0.0865276
	4	7	0.0345096	0.80947	0.806073	0.754523	0.0771013	0.10608	0.141507	0.0449809	0.445733	0.115535	0.114324
	4	8	0.0271001	0.834616	0.845349	0.793296	0.0760379	0.0988077	0.110976	0.0334886	0.404126	0.115482	0.193392
	4	9	0.0226752	0.981215	1.00157	0.884645	0.0981313	0.0908445	0.105995	0.0399773	0.36663	0.119991	0.258075
	4	9.08563	0.0223812	0.968103	0.990415	0.861059	0.101053	0.0899053	0.0993075	0.0415337	0.363642	0.120543	0.259592
	4	10	0.0207071	0.930031	0.952512	0.883144	0.0611945	0.0868952	0.0899982	0.0372058	0.382676	0.216651	0.220613
	4	11	0.0251749	0.886046	0.910986	0.83881	0.0305658	0.0859976	0.0740965	0.0388078	0.401818	0.349591	0.182722
	4	12	0.0361382	0.890006	1.00655	1.08265	0.015387	0.0716677	0.0583205	0.040871	0.418789	0.50188	0.165407
	4	13	0.0527019	0.896422	1.03119	1.27324	0.0159569	0.0186487	0.0361488	0.0138003	0.433231	0.66279	0.13196
	4	13.1452	0.0554892	0.897957	1.03262	1.26086	0.0172828	0.018845	0.036024	0.0136102	0.435101	0.686315	0.133984
	4	13.4457	0.0526407	0.920189	1.04969	1.22889	0.0197247	0.00242663	0.0282591	0.0719101	0.564587	0.641107	0.267938
	4	14	0.0755387	0.740766	0.861711	1.11009	0.00616586	0.0458538	0.120334	0.112836	0.681998	0.677029	0.310859
	4	14.6879	0.109132	0.610954	0.704993	0.927704	0.00954108	0.0807784	0.153483	0.180306	0.847385	0.689213	0.332557
	4	15	0.124452	0.65875	0.751022	0.965004	0.0072769	0.0873946	0.132965	0.198031	0.831682	0.647307	0.328328
	4	16	0.182614	0.743878	0.822802	0.9531	0.0330374	0.0770153	0.117876	0.188702	0.758047	0.509502	0.342523
	4	16.6268	0.224382	0.842162	0.919335	1.05805	0.0732355	0.0591235	0.0914898	0.193508	0.688232	0.422786	0.329044
	4	17	0.225635	0.867777	0.942163	1.06727	0.0911811	0.0650781	0.0803215	0.196424	0.716451	0.426193	0.309846
	4	18	0.246138	0.935121	1.00384	1.10535	0.169442	0.0846509	0.071779	0.195118	0.779506	0.437066	0.245309
	4	19	0.291225	1.14271	1.1802	1.07517	0.28874	0.114975	0.0845919	0.20683	0.818122	0.452798	0.154556
	4	20	0.352673	1.34657	1.29768	1.07915	0.433582	0.157161	0.100545	0.18702	0.828802	0.475883	0.128523
	4	21	0.417522	1.51362	1.43345	1.07726	0.582499	0.203726	0.14125	0.176688	0.813078	0.507366	0.077666
	4	21.1971	0.429678	1.5635	1.47426	1.07618	0.61068	0.208345	0.142089	0.174759	0.807293	0.514525	0.0756793
	4	22	0.51985	1.62802	1.53278	1.05448	0.760286	0.157262	0.108911	0.205476	0.925227	0.44038	0.0848639
	4	23	0.630428	1.56762	1.49356	1.05552	0.941512	0.108781	0.124491	0.219897	1.0324	0.35097	0.0918356
	4	23.5931	0.693134	1.60786	1.52719	1.06467	1.04321	0.10311	0.145179	0.227021	1.07212	0.30177	0.091685
	4	24	0.713088	1.7428	1.69497	1.04218	0.878491	0.0724171	0.126546	0.224085	0.971576	0.31739	0.164452
	4	24.8349	0.745536	1.73608	1.68379	0.80038	0.527724	0.0372344	0.0885722	0.268297	0.721139	0.336766	0.201778
	4	25	0.729382	1.73608	1.68379	0.80038	0.527373	0.0372344	0.091486	0.268297	0.696092	0.388542	0.201767
	4	25.7622	0.678888	1.53994	1.43297	0.82951	0.525753	0.0838794	0.147792	0.354812	0.570071	0.642578	0.193706
	4	26	0.677116	1.57605	1.46181	0.843214	0.488418	0.0843199	0.134736	0.344389	0.586168	0.644398	0.195609
	4	27	0.656591	1.85583	1.68913	1.0736	0.322863	0.0560372	0.101983	0.180278	0.633124	0.638347	0.21507
	4	27.2585	0.647825	1.8944	1.72132	1.11889	0.283407	0.0496543	0.0914399	0.158557	0.639221	0.632967	0.213371
	4	27.6506	0.778885	1.98603	1.79529	1.11615	0.42945	0.0493448	0.0814831	0.175784	0.768296	0.633329	0.217254
	4	28	0.853464	1.94502	1.75683	1.09251	0.441546	0.0466177	0.0792127	0.188461	0.699202	0.608082	0.219685
	4	29	1.01402	1.83646	1.63881	0.959237	0.444323	0.0214608	0.0479736	0.236729	0.487668	0.530189	0.265388
	4	29.6617	1.05617	1.75988	1.58005	0.906361	0.419979	0.0152924	0.0427733	0.33124	0.350773	0.473813	0.299659
	4	29.6617	1.05617	1.75988	1.58005	0.906361	0.419979	0.0152924	0.0427733	0.33124	0.350773	0.473813	0.299659
	4	29.6617	1.05617	1.75988	1.58005	0.906361	0.419979	0.0152924	0.0427733	0.33124	0.350773	0.473813	0.299659
	4	29.6617	1.05617	1.75988	1.58005	0.906361	0.419979	0.0152924	0.0427733	0.33124	0.350773	0.473813	0.299659
	4	30	1.1596	1.65969	1.49678	0.883556	0.441974	0.0133421	0.0494221	0.288716	0.341881	0.475151	0.391781
	4	31	1.41496	1.63078	1.56908	1.05782	0.497232	0.034706	0.13549	0.212463	0.301921	0.473442	0.575212
	4	32	1.57844	1.4961	1.52319	1.17631	0.526901	0.062658	0.211953	0.119865	0.246687	0.464873	0.719325
	4	32.0228	1.58121	1.4961	1.52319	1.17631	0.527252	0.0642312	0.211953	0.119865	0.245326	0.464612	0.719325
	4	33	1.59452	1.30967	1.22064	1.47143	0.533459	0.0401956	0.254349	0.0950896	0.31473	0.602226	0.876638
	4	33.2653	1.59805	1.23465	1.13584	1.47011	0.524587	0.0324892	0.262767	0.0923907	0.344017	0.630053	0.882632
	4	33.5693	1.59435	1.37128	1.26196	1.60545	0.403512	0.0182419	0.170478	0.0959473	0.460977	0.522753	0.9975
	4	34	1.60067	1.60238	1.41746	1.69629	0.379198	0.0203161	0.169875	0.0884886	0.517272	0.53151	1.01496
	4	35	1.6209	1.83731	1.58243	1.78303	0.32429	0.0593713	0.245197	0.0883227	0.636826	0.509972	0.885786
	4	35.4054	1.63099	1.76003	1.51521	1.70031	0.303601	0.0581209	0.253476	0.0834483	0.678497	0.487619	0.802407
	4	36	1.65994	2.35961	2.11373	2.2155	0.307198	0.0478133	0.244496	0.0719266	0.734068	0.477324	0.805111
	4	36.783	1.72518	2.75411	2.50697	2.50772	0.303113	0.0267004	0.234868	0.10542	0.792961	0.463281	0.744321
	4	36.783	1.72518	2.75411	2.50697	2.50772	0.303113	0.0267004	0.234868	0.10542	0.792961	0.463281	0.744321
	4	36.783	1.72518	2.75411	2.50697	2.50772	0.303113	0.0267004	0.234868	0.10542	0.792961	0.463281	0.744321
	4	37	1.66565	2.67212	2.42921	2.45539	0.253716	0.0230079	0.219142	0.0905054	0.80608	0.495098	0.829349
	4	37.5442	1.50248	2.25903	2.00196	2.13268	0.143291	0.00959741	0.16772	0.050462	0.822403	0.568922	1.00709
	4	37.5442	1.50248	2.25903	2.00196	2.13268	0.143291	0.00959741	0.16772	0.050462	0.822403	0.568922	1.00709
	4	38	1.47351	2.22026	1.96655	2.12854	0.144562	0.0192558	0.172686	0.0454664	0.785493	0.580117	0.90918
	4	39	1.35769	1.91821	1.64362	1.99518	0.144525	0.0535336	0.179852	0.0391882	0.67644	0.586011	0.698843
	4	39.8012	1.1939	1.90175	1.61035	2.02879	0.141894	0.0653089	0.136239	0.040159	0.570143	0.571457	0.599295
	4	40	1.19423	1.9291	1.64004	2.03594	0.150608	0.0518693	0.137063	0.0309383	0.559994	0.557368	0.616234
	4	41	1.18985	1.68598	1.58326	1.75548	0.19579	0.0327589	0.154388	0.0341338	0.499109	0.46656	0.786884
	4	41.8689	1.17757	1.57874	1.5406	1.63764	0.23555	0.0358485	0.180467	0.065598	0.442968	0.37397	0.890757
	4	42	1.14305	1.58572	1.54463	1.63221	0.215528	0.0344228	0.180551	0.06303	0.436835	0.357545	0.880559
	4	43	0.839006	1.61749	1.41083	1.41122	0.0792996	0.0294806	0.186943	0.0714915	0.369644	0.237698	0.656779
	4	43.1136	0.801299	1.57028	1.31722	1.30569	0.0673791	0.0301845	0.177562	0.0699376	0.360771	0.22524	0.655435
	4	43.1136	0.801299	1.57028	1.31722	1.30569	0.0673791	0.0301845	0.177562	0.0699376	0.360771	0.22524	0.655435
	4	43.1136	0.801299	1.57028	1.31722	1.30569	0.0673791	0.0301845	0.177562	0.0699376	0.360771	0.22524	0.655435
	4	43.1136	0.801299	1.57028	1.31722	1.30569	0.0673791	0.0301845	0.177562	0.0699376	0.360771	0.22524	0.655435
	4	43.1136	0.801299	1.57028	1.31722	1.30569	0.0673791	0.0301845	0.177562	0.0699376	0.360771	0.22524	0.655435
	4	44	0.88454	1.4586	1.14548	1.1413	0.055557	0.0491117	0.144595	0.0724771	0.253222	0.190334	0.673239
	4	45	0.989764	1.24915	0.95951	0.993964	0.0567805	0.0813826	0.10487	0.0493349	0.145701	0.149806	0.743559
	4	45.6512	1.05702	1.19025	0.88121	0.905242	0.0673122	0.100344	0.104983	0.0524797	0.0911602	0.124241	0.725519
	4	45.6512	1.05702	1.19025	0.88121	0.905242	0.0673122	0.100344	0.104983	0.0524797	0.0911602	0.124241	0.725519
	4	45.6512	1.05702	1.19025	0.88121	0.905242	0.0673122	0.100344	0.104983	0.0524797	0.0911602	0.124241	0.725519
	4	45.6512	1.05702	1.19025	0.88121	0.905242	0.0673122	0.100344	0.104983	0.0524797	0.0911602	0.124241	0.725519
	4	46	1.18778	1.23265	0.910296	0.928806	0.0759302	0.133065	0.0995728	0.0726881	0.0781883	0.150647	0.791982
	4	47	1.5084	1.31292	0.960632	0.974832	0.106549	0.231559	0.0528039	0.135731	0.0492862	0.25377	1.01129
	4	47.2129	1.56627	1.36314	0.997561	1.01181	0.113993	0.260889	0.0407124	0.156706	0.0452567	0.27939	1.04769
	4	48	1.57271	1.47878	1.1252	1.20708	0.13224	0.242238	0.0511353	0.165255	0.0835617	0.257692	1.11594
	4	49	1.56536	1.51303	1.15826	1.29824	0.172447	0.230706	0.0428018	0.218395	0.168881	0.219173	1.11649
	4	50	1.54326	1.46498	1.10182	1.31851	0.214908	0.181427	0.0354261	0.274654	0.288034	0.172519	1.01393
	4	50.0793	1.54093	1.46498	1.10191	1.31851	0.217857	0.181427	0.0354261	0.274654	0.298483	0.168683	1.01393
	4	50.0793	1.54093	1.46498	1.10191	1.31851	0.217857	0.181427	0.0354261	0.274654	0.298483	0.168683	1.01393
	4	51	1.29348	1.52037	1.17483	1.2638	0.368244	0.091555	0.0252893	0.211445	0.217081	0.233866	1.08053
	4	51.3202	1.18362	1.55152	1.2036	1.24628	0.423599	0.0870722	0.0295499	0.188046	0.201083	0.257763	1.09204
	4	52	1.24287	1.39577	1.11499	1.10527	0.506237	0.0998396	0.048482	0.174474	0.210497	0.321251	1.00867
	4	53	1.3307	1.26618	1.0564	0.98729	0.637136	0.10928	0.0609158	0.171204	0.215528	0.384751	0.903222
	4	54	1.4197	1.17432	1.02476	0.930367	0.771476	0.117985	0.0699057	0.232468	0.204536	0.403645	0.68791
	4	54.6492	1.47826	1.12493	1.01632	0.900886	0.857513	0.135255	0.077168	0.281571	0.190519	0.389236	0.66766
	4	55	1.54112	1.13512	1.01727	0.879658	1.01564	0.140338	0.0873291	0.296136	0.142584	0.496623	0.75195
	4	55.6882	1.64437	1.07917	0.946506	0.747043	1.24813	0.0994955	0.069408	0.295613	0.0689175	0.712384	0.892716
	4	56	1.58741	1.09425	0.958338	0.748274	1.27325	0.0942954	0.0702419	0.224359	0.062676	0.804943	0.900811
	4	56.3039	1.44248	1.11945	0.976048	0.753605	1.27877	0.0898935	0.0719118	0.121469	0.0568957	0.895932	0.826815
	4	56.3039	1.44248	1.11945	0.976048	0.753605	1.27877	0.0898935	0.0719118	0.121469	0.0568957	0.895932	0.826815
	4	57	1.5114	1.14266	1.03112	0.788401	1.31086	0.089336	0.0748805	0.148653	0.0442932	0.888845	0.952612
	4	58	1.57016	1.10901	1.00882	0.794583	1.35564	0.0822611	0.0782982	0.173616	0.0345404	0.859579	1.071
	4	59	1.5677	1.0033	0.909495	0.694858	1.39272	0.0700406	0.0869708	0.173079	0.0362604	0.810235	1.16308
	4	60	1.49304	0.860294	0.764706	0.521124	1.41584	0.0382661	0.0814555	0.204063	0.0488058	0.746974	1.20174
	4	61	1.34188	0.774135	0.685394	0.383229	1.42035	0.0224229	0.0682673	0.212116	0.069119	0.677912	1.28378
	4	61.2602	1.29192	0.752555	0.672399	0.377293	1.41813	0.0126293	0.0631943	0.2077	0.0751802	0.659976	1.29812
	4	62	1.34658	0.705298	0.667448	0.422191	1.65254	0.0128555	0.0379478	0.164133	0.0267076	0.529044	1.35515
	4	62.4611	1.38707	0.673201	0.674998	0.371142	1.76529	0.0146743	0.0377493	0.137144	0.0339406	0.437281	1.38679
	4	62.4611	1.38707	0.673201	0.674998	0.371142	1.76529	0.0146743	0.0377493	0.137144	0.0339406	0.437281	1.38679
	4	62.4611	1.38707	0.673201	0.674998	0.371142	1.76529	0.0146743	0.0377493	0.137144	0.0339406	0.437281	1.38679
	4	62.4611	1.38707	0.673201	0.674998	0.371142	1.76529	0.0146743	0.0377493	0.137144	0.0339406	0.437281	1.38679
	4	62.4611	1.38707	0.673201	0.674998	0.371142	1.76529	0.0146743	0.0377493	0.137144	0.0339406	0.437281	1.38679
	4	62.4611	1.38707	0.673201	0.674998	0.371142	1.76529	0.0146743	0.0377493	0.137144	0.0339406	0.437281	1.38679
	5_22	0	0.457283	0.205297	0.244422	0.144194	1.20227	0.315209	0.645121	0.0820541	0.0578786	0.0979663	0.126644
	5_22	0.573517	0.589605	0.196371	0.22859	0.0857295	1.54129	0.319818	0.748407	0.120105	0.128976	0.160008	0.129039
	5_22	0.573517	0.589605	0.196371	0.22859	0.0857295	1.54129	0.319818	0.748407	0.120105	0.128976	0.160008	0.129039
	5_22	1	0.659937	0.290897	0.337649	0.130825	1.36864	0.249568	0.709971	0.140006	0.0778358	0.254888	0.0822432
	5_22	1.18953	0.689149	0.310633	0.364284	0.142832	1.27484	0.185347	0.678739	0.164782	0.0586948	0.29991	0.072471
	5_22	1.49397	0.813025	0.390281	0.502415	0.13072	1.50559	0.284572	0.813849	0.138613	0.0137767	0.379694	0.134514
	5_22	2	1.17651	0.421837	0.580206	0.168023	1.39975	0.21042	0.735031	0.201856	0.00548376	0.431716	0.183502
	5_22	2.41998	1.40907	0.471496	0.657647	0.23046	1.294	0.0825697	0.580294	0.320765	0.0162968	0.459547	0.204588
	5_22	3	1.50191	0.476414	0.656666	0.263379	1.40152	0.0836501	0.606435	0.35343	0.0121784	0.470948	0.226704
	5_22	4	1.60786	0.492396	0.673712	0.31595	1.55336	0.112168	0.698312	0.35045	0.00625322	0.484027	0.347645
	5_22	5	1.63636	0.435258	0.58245	0.247999	1.64596	0.104077	0.712234	0.334487	0.00219191	0.483391	0.405389
	5_22	5.88172	1.59737	0.417865	0.583925	0.237158	1.67383	0.0608446	0.734962	0.403348	0.000349834	0.470594	0.424527
	5_22	6	1.58651	0.406864	0.578881	0.236369	1.67379	0.0654422	0.739917	0.394389	0.000363014	0.462435	0.398428
	5_22	7	1.48211	0.408532	0.559994	0.295695	1.65652	0.0991188	0.842301	0.441125	0.00611524	0.393643	0.343097
	5_22	8	1.35547	0.405801	0.571139	0.360369	1.60884	0.130831	0.925509	0.478621	0.022926	0.3268	0.340412
	5_22	9	1.20902	0.339951	0.508044	0.291135	1.53262	0.199847	1.04652	0.477055	0.0509781	0.264962	0.285756
	5_22	10	1.04852	0.250196	0.382228	0.273991	1.43209	0.231413	1.08642	0.420123	0.088686	0.211805	0.270018
	5_22	11	0.88416	0.178156	0.289311	0.263576	1.3136	0.272549	1.15662	0.485708	0.132988	0.170731	0.218347
	5_22	12	0.729831	0.08111	0.158439	0.234587	1.18498	0.284736	1.20318	0.460128	0.180177	0.143872	0.142532
	5_22	12.4471	0.667552	0.0724538	0.142896	0.248971	1.12637	0.274915	1.22353	0.459893	0.201268	0.136624	0.147867
	5_22	13	0.620406	0.0590125	0.121241	0.228393	1.09033	0.292318	1.16555	0.510704	0.246819	0.128269	0.155256
	5_22	14	0.525399	0.041465	0.0684966	0.11081	0.996162	0.358051	1.13633	0.640445	0.342417	0.114383	0.188695
	5_22	15	0.424272	0.0561099	0.0614371	0.070954	0.870866	0.319316	0.900301	0.578677	0.447935	0.102693	0.246587
	5_22	16	0.327537	0.102751	0.0752152	0.0552438	0.72815	0.318177	0.848221	0.576411	0.554113	0.0941566	0.256774
	5_22	16.8352	0.258087	0.129134	0.0871207	0.0287405	0.608914	0.324111	0.85744	0.543797	0.637852	0.0901963	0.271214
	5_22	17	0.254868	0.127629	0.0829984	0.0353726	0.608645	0.263776	0.806929	0.488153	0.690391	0.114633	0.268017
	5_22	17.1406	0.252129	0.126874	0.0809212	0.0400429	0.608415	0.227899	0.772532	0.457191	0.732498	0.138024	0.266409
	5_22	17.5822	0.236383	0.130813	0.0789705	0.03716	0.623319	0.229481	0.77385	0.482442	0.645733	0.0980137	0.269556
	5_22	18	0.277171	0.127669	0.0749485	0.0360236	0.635871	0.239518	0.784191	0.447901	0.677367	0.0837179	0.270293
	5_22	19	0.409408	0.0688165	0.0226124	0.0175688	0.646304	0.264627	0.854331	0.279468	0.741372	0.0585953	0.282838
	5_22	20	0.563426	0.0305421	0.0155547	0.0366765	0.629086	0.307901	0.859937	0.132336	0.784624	0.0504714	0.302785
	5_22	20.9382	0.703518	0.0512897	0.0468512	0.0846423	0.593756	0.351896	0.789721	0.0217267	0.805634	0.0596071	0.30593
	5_22	21	0.688425	0.0585309	0.0504188	0.0881989	0.599679	0.344747	0.82354	0.0264009	0.807069	0.0599934	0.300858
	5_22	21.6175	0.586668	0.128271	0.0854041	0.108082	0.592783	0.379652	1.15137	0.0831339	0.816276	0.0623269	0.372818
	5_22	22	0.532827	0.124594	0.0779123	0.0881026	0.610404	0.381029	1.1516	0.0752937	0.897454	0.0417401	0.388654
	5_22	22.3002	0.486245	0.122661	0.0741865	0.0800511	0.629231	0.380611	1.14993	0.0709201	0.930573	0.0374921	0.395332
	5_22	22.3002	0.486245	0.122661	0.0741865	0.0800511	0.629231	0.380611	1.14993	0.0709201	0.930573	0.0374921	0.395332
	5_22	22.3002	0.486245	0.122661	0.0741865	0.0800511	0.629231	0.380611	1.14993	0.0709201	0.930573	0.0374921	0.395332
	5_22	22.3002	0.486245	0.122661	0.0741865	0.0800511	0.629231	0.380611	1.14993	0.0709201	0.930573	0.0374921	0.395332
	5_22	23	0.450785	0.151137	0.0992319	0.0754288	0.694888	0.41286	1.11997	0.0567882	0.941143	0.0459968	0.335718
	5_22	24	0.40877	0.191357	0.148144	0.0691987	0.77304	0.440263	0.897684	0.024401	0.894692	0.071907	0.243965
	5_22	24.186	0.402076	0.19795	0.154493	0.0700663	0.786143	0.434579	0.896505	0.022379	0.877848	0.0779519	0.234726
	5_22	24.4881	0.393374	0.074695	0.0457597	0.0796731	0.985636	0.571184	1.04396	0.0177733	0.77136	0.0429495	0.432879
	5_22	25	0.42739	0.0779577	0.0461548	0.0824325	1.03703	0.519248	0.997038	0.0194214	0.722326	0.0493302	0.528028
	5_22	26	0.477703	0.0444319	0.0364536	0.052534	1.04893	0.509654	0.958702	0.0320294	0.620114	0.0608217	0.689381
	5_22	26.7006	0.498769	0.022062	0.0371299	0.0135737	0.987299	0.479579	0.883189	0.0448343	0.553281	0.067262	0.806129
	5_22	27	0.462232	0.0206511	0.0298229	0.0219864	1.02268	0.509511	0.865546	0.0911117	0.523856	0.0758574	0.787099
	5_22	28	0.339051	0.0118403	0.0201883	0.0307032	1.11562	0.603813	0.838686	0.192972	0.421707	0.116771	0.74358
	5_22	28.2616	0.30747	0.00627157	0.0147839	0.0233112	1.12968	0.608791	0.801273	0.236003	0.394346	0.130439	0.709971
	5_22	29	0.309858	0.0134762	0.0175767	0.0337206	1.15568	0.562374	0.75091	0.223319	0.423634	0.106434	0.698525
	5_22	30	0.310694	0.0238495	0.0343843	0.0468472	1.18058	0.459041	0.670711	0.180526	0.459606	0.0779917	0.650589
	5_22	31	0.308724	0.0421802	0.0520243	0.0558545	1.1927	0.381172	0.605455	0.129862	0.489072	0.0550653	0.59302
	5_22	32	0.304146	0.0370131	0.0413972	0.056568	1.19156	0.249533	0.524442	0.0763037	0.510134	0.0383798	0.500739
	5_22	33	0.297451	0.0392726	0.0418405	0.0668147	1.17731	0.186834	0.434781	0.0596922	0.521838	0.0283688	0.421296
	5_22	34	0.289369	0.0388032	0.0357058	0.0783266	1.15069	0.19393	0.403181	0.065147	0.524277	0.0250874	0.447706
	5_22	34.8929	0.281661	0.0360175	0.0346343	0.0638186	1.11748	0.148751	0.343313	0.0425083	0.519426	0.0275625	0.436161
	5_22	35	0.282335	0.0369243	0.0361881	0.0696706	1.10707	0.146416	0.338967	0.0508115	0.527825	0.0266614	0.459836
	5_22	36	0.287155	0.045979	0.0498131	0.0889848	1.00061	0.135993	0.303626	0.0691194	0.607496	0.0228584	0.505468
	5_22	37	0.288931	0.0639441	0.0645628	0.129388	0.881449	0.155509	0.294832	0.129458	0.686573	0.027566	0.497375
	5_22	38	0.287282	0.07474	0.073027	0.112346	0.75707	0.114896	0.250565	0.134378	0.761121	0.040521	0.444015
	5_22	39	0.282119	0.0882199	0.0897536	0.15561	0.636401	0.105349	0.196911	0.129368	0.827942	0.0608105	0.520765
	5_22	40	0.273687	0.098505	0.0969997	0.160479	0.528456	0.100915	0.187547	0.134127	0.884862	0.0870381	0.523008
	5_22	41	0.262526	0.11855	0.138482	0.244251	0.440275	0.102435	0.167953	0.17813	0.930703	0.117579	0.527084
	5_22	41.7591	0.252676	0.102018	0.125073	0.221395	0.388823	0.0779963	0.147313	0.159155	0.957873	0.142651	0.525929
	5_22	42	0.230536	0.103656	0.125263	0.223101	0.403341	0.077931	0.152391	0.158574	0.946252	0.150071	0.540893
	5_22	42.5739	0.208107	0.147276	0.151262	0.258004	0.407125	0.111656	0.166103	0.104305	0.915581	0.167952	0.507935
	5_22	43	0.179102	0.168639	0.155574	0.277304	0.437765	0.11318	0.173025	0.0978952	0.879384	0.125427	0.483347
	5_22	44	0.111642	0.221895	0.187282	0.350475	0.545881	0.116746	0.183723	0.0496555	0.777911	0.0472634	0.441263
	5_22	45	0.0545768	0.23437	0.174214	0.381079	0.694942	0.127648	0.192241	0.0407785	0.657615	0.00778047	0.394897
	5_22	46	0.0182973	0.235477	0.160647	0.415607	0.862637	0.126346	0.182866	0.0386189	0.528403	0.0109369	0.37118
	5_22	47	0.00561994	0.226225	0.135129	0.489604	1.02478	0.139981	0.199261	0.0225949	0.40351	0.0524676	0.328336
	5_22	47.9563	0.0111676	0.338909	0.201447	0.656472	1.15849	0.166309	0.21935	0.0131568	0.298913	0.119002	0.303199
	5_22	47.9563	0.0111676	0.338909	0.201447	0.656472	1.15849	0.166309	0.21935	0.0131568	0.298913	0.119002	0.303199
	5_22	47.9563	0.0111676	0.338909	0.201447	0.656472	1.15849	0.166309	0.21935	0.0131568	0.298913	0.119002	0.303199
	5_22	48	0.0106486	0.343712	0.204374	0.667109	1.15615	0.165274	0.218335	0.0131568	0.302213	0.117984	0.303199
	5_22	49	0.00338307	0.386034	0.263467	0.725593	1.09697	0.158482	0.219721	0.029915	0.384784	0.0954922	0.35735
	5_22	50	0.00753444	0.356414	0.255995	0.653936	1.02877	0.151596	0.234984	0.0637027	0.480423	0.0752832	0.371525
	5_22	51	0.026675	0.324797	0.281442	0.557801	0.955113	0.147447	0.228102	0.0656078	0.587133	0.0586029	0.377325
	5_22	52	0.0630888	0.311328	0.281268	0.465704	0.880847	0.139786	0.226004	0.063005	0.701382	0.0467434	0.41695
	5_22	53	0.116489	0.320708	0.317514	0.396241	0.811262	0.141687	0.190864	0.103576	0.818699	0.040857	0.418876
	5_22	54	0.183677	0.332636	0.339794	0.332085	0.751019	0.161284	0.179775	0.103775	0.934571	0.0417533	0.433404
	5_22	55	0.259526	0.319197	0.334852	0.31913	0.703093	0.179787	0.162486	0.117649	1.0452	0.0497439	0.443428
	5_22	56	0.338666	0.282616	0.29451	0.257927	0.668233	0.176325	0.152104	0.105941	1.14789	0.06459	0.479343
	5_22	56.906	0.409525	0.23854	0.274586	0.23703	0.646873	0.17596	0.118351	0.132302	1.23269	0.0833661	0.566218
	5_22	57	0.415212	0.223624	0.258942	0.216017	0.641315	0.17394	0.120344	0.125151	1.22722	0.0791893	0.567696
	5_22	58	0.471513	0.212792	0.252473	0.251786	0.583252	0.143666	0.0751223	0.146125	1.16556	0.0579397	0.553571
	5_22	59	0.520597	0.230721	0.283074	0.329667	0.531297	0.0802567	0.0446522	0.124692	1.09779	0.0811376	0.522724
	5_22	59.2995	0.534543	0.249764	0.300962	0.387275	0.517718	0.0529437	0.0269166	0.116501	1.0764	0.0961483	0.516801
	5_22	59.2995	0.534543	0.249764	0.300962	0.387275	0.517718	0.0529437	0.0269166	0.116501	1.0764	0.0961483	0.516801
	5_22	59.2995	0.534543	0.249764	0.300962	0.387275	0.517718	0.0529437	0.0269166	0.116501	1.0764	0.0961483	0.516801
	5_22	59.2995	0.534543	0.249764	0.300962	0.387275	0.517718	0.0529437	0.0269166	0.116501	1.0764	0.0961483	0.516801
	5_22	60	0.399945	0.265553	0.347074	0.368805	0.485792	0.0769847	0.0295786	0.162364	0.842686	0.138801	0.400592
	5_22	60.5437	0.304134	0.275609	0.373885	0.360766	0.450695	0.0920337	0.0255812	0.179391	0.64266	0.171512	0.336492
	5_22	61	0.280676	0.308447	0.391461	0.357247	0.375857	0.115108	0.0399779	0.178206	0.612018	0.174827	0.34734
	5_22	62	0.23165	0.414985	0.460103	0.322842	0.231327	0.137386	0.0364046	0.187221	0.540223	0.191668	0.293614
	5_22	62.109	0.226543	0.441467	0.466045	0.325348	0.218338	0.119953	0.0279931	0.173198	0.532165	0.194448	0.296583
	5_22	62.4139	0.263911	0.339977	0.408923	0.256658	0.256548	0.168278	0.104773	0.129049	0.527973	0.186238	0.341329
	5_22	63	0.251207	0.243107	0.296351	0.156083	0.256863	0.259206	0.201371	0.11158	0.728215	0.0654742	0.366754
	5_22	63.0264	0.250645	0.243107	0.296351	0.156083	0.256877	0.259206	0.201371	0.11158	0.737096	0.0614239	0.366754
	5_22	64	0.210899	0.343705	0.365143	0.24886	0.245901	0.265964	0.168242	0.142316	0.708178	0.0764337	0.40438
	5_22	65	0.219313	0.360776	0.399115	0.260284	0.230927	0.24631	0.0812237	0.227285	0.679021	0.0927785	0.423353
	5_22	66	0.279009	0.341183	0.392626	0.245233	0.216535	0.23663	0.0308414	0.331498	0.649876	0.109685	0.412624
	5_22	66.4409	0.314605	0.318621	0.385082	0.225504	0.211394	0.240063	0.0246777	0.359097	0.636797	0.117227	0.419166
	5_22	67	0.315089	0.321939	0.39125	0.212387	0.206096	0.246948	0.0425033	0.362932	0.528438	0.198596	0.402367
	5_22	68	0.254347	0.51795	0.59635	0.334101	0.168763	0.385749	0.126618	0.482486	0.381691	0.376519	0.433251
	5_22	68.8481	0.163574	0.655782	0.761087	0.457951	0.108106	0.525684	0.223295	0.574884	0.291964	0.503151	0.431366
	5_22	69	0.16646	0.661581	0.762789	0.465142	0.113092	0.510466	0.223011	0.539712	0.290422	0.500296	0.43605
	5_22	69.775	0.157329	0.783354	0.816826	0.506437	0.181869	0.377698	0.224613	0.270935	0.284066	0.493616	0.595493
	5_22	70	0.235255	0.816851	0.808885	0.462529	0.147401	0.449175	0.302879	0.262757	0.23818	0.58908	0.55249
	5_22	70.0801	0.266527	0.832585	0.804854	0.438652	0.138755	0.48049	0.336748	0.258604	0.221795	0.620494	0.529145
	5_22	70.906	0.129593	0.72188	0.754426	0.415435	0.13869	0.495734	0.455017	0.165436	0.223149	0.532323	0.795487
	5_22	71	0.105029	0.714914	0.742705	0.409645	0.146258	0.495761	0.43795	0.179043	0.226702	0.495862	0.796179
	5_22	71.3143	0.0385787	0.641855	0.596459	0.345333	0.182492	0.494118	0.36951	0.249104	0.23674	0.373022	0.802621
	5_22	71.6202	0.0360042	0.659049	0.600145	0.355962	0.182649	0.487307	0.36485	0.256363	0.211792	0.389496	0.799197
	5_22	72	0.0360006	0.50731	0.429204	0.202527	0.182657	0.612215	0.525464	0.257142	0.310598	0.395586	0.793782
	5_22	72.2365	0.0359872	0.42722	0.338796	0.132532	0.182662	0.668789	0.599459	0.254494	0.379486	0.389642	0.789385
	5_22	72.2365	0.0359872	0.42722	0.338796	0.132532	0.182662	0.668789	0.599459	0.254494	0.379486	0.389642	0.789385
	5_22	72.2365	0.0359872	0.42722	0.338796	0.132532	0.182662	0.668789	0.599459	0.254494	0.379486	0.389642	0.789385
	5_22	72.2365	0.0359872	0.42722	0.338796	0.132532	0.182662	0.668789	0.599459	0.254494	0.379486	0.389642	0.789385
	5_22	73	0.124164	0.67485	0.589735	0.216769	0.230355	0.582859	0.562022	0.207778	0.299586	0.531497	1.05936
	5_22	73.1121	0.140066	0.71218	0.638166	0.236818	0.239977	0.569908	0.549325	0.202815	0.288346	0.553608	1.08735
	5_22	74	0.168637	0.896502	0.757705	0.36196	0.284504	0.625212	0.465606	0.318115	0.419008	0.564201	1.13711
	5_22	74.279	0.177333	0.89756	0.740542	0.353086	0.29605	0.626568	0.462317	0.32689	0.470282	0.563537	1.18941
	5_22	75	0.173889	0.781636	0.662264	0.311273	0.304436	0.616279	0.480286	0.291737	0.485177	0.545236	1.17976
	5_22	76	0.168896	0.777427	0.674123	0.299842	0.316298	0.643172	0.51247	0.307132	0.506075	0.51916	1.20468
	5_22	77	0.163668	0.747683	0.691229	0.342223	0.328382	0.634813	0.474099	0.254369	0.52716	0.492331	1.16081
	5_22	78	0.15822	0.771732	0.760543	0.334892	0.340617	0.500269	0.412744	0.239081	0.54832	0.46482	1.00812
	5_22	79	0.152594	0.731955	0.691566	0.304527	0.352927	0.448323	0.450886	0.208973	0.569452	0.436716	1.0402
	5_22	80	0.146824	0.692793	0.6855	0.33002	0.365246	0.472476	0.463803	0.212894	0.590414	0.408123	1.0289
	5_22	81	0.140974	0.624977	0.639895	0.289022	0.377462	0.450927	0.393629	0.221251	0.611108	0.379165	1.08114
	5_22	82	0.135138	0.655168	0.687709	0.30844	0.389487	0.425671	0.408541	0.214133	0.631387	0.349982	1.07023
	5_22	83	0.129388	0.649983	0.673066	0.337504	0.401243	0.38093	0.413424	0.20811	0.65117	0.320733	1.09929
	5_22	84	0.123848	0.50217	0.528223	0.304874	0.412599	0.356643	0.349824	0.215844	0.670327	0.291596	1.12595
	5_22	85	0.118659	0.567889	0.569264	0.338136	0.42347	0.337368	0.362121	0.196015	0.688791	0.262764	1.11327
	5_22	86	0.114009	0.530016	0.593987	0.313122	0.433763	0.281575	0.296816	0.18721	0.706545	0.234444	1.12587
	5_22	87	0.110025	0.51187	0.592013	0.264457	0.443396	0.282593	0.337252	0.158557	0.72351	0.206858	1.00923
	5_22	88	0.106922	0.514452	0.607234	0.395467	0.452327	0.244675	0.397965	0.17355	0.73972	0.180234	0.995559
	5_22	89	0.104901	0.492962	0.574272	0.328643	0.460438	0.200805	0.4457	0.140356	0.755226	0.154806	0.969185
	5_22	90	0.104129	0.489771	0.586755	0.316512	0.467709	0.183635	0.426401	0.165958	0.770157	0.130804	0.913251
	5_22	91	0.10487	0.338745	0.409828	0.245372	0.474113	0.18411	0.440506	0.185996	0.784548	0.108456	0.816653
	5_22	92	0.107243	0.243523	0.294891	0.167544	0.479635	0.21432	0.396055	0.231336	0.79858	0.087973	0.729627
	5_22	93	0.111351	0.181832	0.218103	0.168544	0.484278	0.199927	0.337551	0.333189	0.812411	0.0695494	0.698482
	5_22	94	0.117295	0.189631	0.234918	0.188129	0.488057	0.145793	0.306876	0.386183	0.826168	0.0533524	0.800088
	5_22	95	0.125045	0.192573	0.225273	0.198776	0.490999	0.174065	0.322213	0.452256	0.840099	0.0395193	0.764851
	5_22	96	0.134602	0.177009	0.219385	0.180065	0.493142	0.170386	0.267406	0.471203	0.8543	0.0281516	0.763338
	5_22	97	0.145835	0.203867	0.213208	0.235836	0.494528	0.277806	0.271674	0.639149	0.868849	0.0193126	0.848827
	5_22	98	0.15853	0.236139	0.249172	0.27181	0.495209	0.216925	0.31919	0.636719	0.883911	0.013027	0.800534
	5_22	99	0.172487	0.253284	0.256444	0.29442	0.495234	0.22565	0.24786	0.760019	0.899477	0.00927985	0.837169
	5_22	100	0.1875	0.237422	0.242037	0.247396	0.494658	0.201916	0.248696	0.763295	0.915558	0.00802097	0.93964
	5_22	101	0.203199	0.212239	0.209286	0.199286	0.493531	0.231982	0.167923	0.731737	0.932115	0.00916722	0.863293
	5_22	102	0.219348	0.195331	0.218526	0.160038	0.491905	0.232238	0.136439	0.810944	0.949131	0.0126075	0.834515
	5_22	103	0.235682	0.203549	0.230668	0.192135	0.489794	0.272131	0.175323	0.906549	0.966514	0.018208	0.771864
	5_22	104	0.251922	0.174922	0.182116	0.205845	0.487318	0.232087	0.163463	0.998045	0.984182	0.0258171	0.727412
	5_22	105	0.267934	0.163782	0.167655	0.236981	0.484487	0.324117	0.134109	1.05474	1.00204	0.0352712	0.75043
	5_22	106	0.283495	0.156953	0.185548	0.201876	0.481346	0.368855	0.137119	1.11252	1.01998	0.0463984	0.753593
	5_22	107	0.298462	0.173797	0.189088	0.165666	0.477939	0.392799	0.10746	1.17012	1.03791	0.0590237	0.756735
	5_22	108	0.312706	0.171515	0.159287	0.1653	0.474308	0.420716	0.110222	1.2039	1.05574	0.0729717	0.83873
	5_22	109	0.326201	0.158681	0.130063	0.140868	0.470474	0.484266	0.133788	1.17436	1.07338	0.0880706	0.783555
	5_22	110	0.338864	0.13286	0.119265	0.122863	0.466533	0.530232	0.0969139	1.28676	1.09076	0.104153	0.789319
	5_22	111	0.350665	0.134951	0.0961988	0.0985309	0.462488	0.579771	0.123285	1.42543	1.10781	0.121061	0.749632
	5_22	112	0.361623	0.116568	0.0810798	0.093218	0.45838	0.599168	0.0821128	1.53854	1.12449	0.138643	0.768525
	5_22	113	0.371725	0.129284	0.0764419	0.0862806	0.454237	0.646703	0.0457342	1.75361	1.14075	0.156758	0.720979
	5_22	114	0.381019	0.140737	0.0713217	0.0973862	0.450107	0.555394	0.055065	1.62888	1.15655	0.175277	0.704831
	5_22	115	0.389519	0.128078	0.060681	0.0856185	0.446007	0.61222	0.0523935	1.63657	1.17188	0.194079	0.731691
	5_22	116	0.397266	0.137712	0.07913	0.0725265	0.441963	0.649606	0.0517803	1.76674	1.18673	0.213055	0.740461
	5_22	117	0.404308	0.17382	0.0735286	0.072918	0.437999	0.599613	0.0310556	1.79672	1.20107	0.232109	0.705234
	5_22	117.647	0.408505	0.195924	0.0789596	0.084594	0.435486	0.560141	0.0290329	1.8301	1.21007	0.244427	0.706898
	5_22	117.915	0.343082	0.196877	0.0812041	0.0911016	0.353271	0.553289	0.0289746	1.82481	1.32654	0.245585	0.707135
	5_22	117.915	0.343082	0.196877	0.0812041	0.0911016	0.353271	0.553289	0.0289746	1.82481	1.32654	0.245585	0.707135
	5_22	118	0.340291	0.194852	0.0779451	0.0912095	0.35327	0.536703	0.0332665	1.81323	1.35509	0.244433	0.725533
	5_22	118.221	0.333066	0.190772	0.0713457	0.0914254	0.353267	0.501263	0.0417143	1.78902	1.42308	0.247158	0.759989
	5_22	118.221	0.333066	0.190772	0.0713457	0.0914254	0.353267	0.501263	0.0417143	1.78902	1.42308	0.247158	0.759989
	5_22	118.527	0.428077	0.331824	0.149659	0.0802735	0.27918	0.55172	0.0285352	1.80488	1.22925	0.261517	0.712284
	5_22	118.527	0.428077	0.331824	0.149659	0.0802735	0.27918	0.55172	0.0285352	1.80488	1.22925	0.261517	0.712284
	5_22	118.527	0.428077	0.331824	0.149659	0.0802735	0.27918	0.55172	0.0285352	1.80488	1.22925	0.261517	0.712284
	5_22	118.527	0.428077	0.331824	0.149659	0.0802735	0.27918	0.55172	0.0285352	1.80488	1.22925	0.261517	0.712284
	5_22	119	0.437511	0.336717	0.178291	0.0790032	0.450129	0.457085	0.0332975	1.48665	1.26827	0.173504	0.652591
	5_22	119.143	0.442176	0.340246	0.191956	0.0799496	0.511372	0.420101	0.0348724	1.30714	1.27874	0.151403	0.624838
	5_22	120	0.566496	0.23414	0.135309	0.0513088	0.552775	0.327969	0.0475232	1.09365	1.25186	0.186423	0.760999
	5_22	120.387	0.607894	0.175201	0.109057	0.0399805	0.568738	0.294593	0.0576761	1.03663	1.21761	0.207453	0.780803
	5_22	120.387	0.607894	0.175201	0.109057	0.0399805	0.568738	0.294593	0.0576761	1.03663	1.21761	0.207453	0.780803
	5_22	120.387	0.607894	0.175201	0.109057	0.0399805	0.568738	0.294593	0.0576761	1.03663	1.21761	0.207453	0.780803
	5_22	121	0.673831	0.150071	0.107944	0.0290997	0.550178	0.32174	0.0274607	1.01188	1.00215	0.206717	0.778331
	5_22	121.003	0.673876	0.150071	0.107944	0.0290997	0.550064	0.32174	0.0274607	1.01188	1.00128	0.206806	0.778331
	5_22	121.619	0.498197	0.135324	0.0875186	0.0182308	0.361527	0.517923	0.0201415	1.3446	0.983948	0.279465	0.835116
	5_22	121.925	0.489295	0.145928	0.0938169	0.0196211	0.265229	0.507888	0.05105	1.69093	1.03171	0.368673	0.726308
	5_22	122	0.513226	0.14658	0.093986	0.0196211	0.25468	0.507888	0.05105	1.69093	1.00828	0.367042	0.726308
	5_22	122.272	0.595184	0.247674	0.138568	0.0157314	0.220729	0.579286	0.0655859	1.70111	0.914435	0.365874	0.791013
	5_22	123	0.65217	0.268164	0.162192	0.0228562	0.283122	0.645101	0.0843619	1.70918	0.935953	0.383065	0.753935
	5_22	123.28	0.669453	0.271308	0.168192	0.0228491	0.311718	0.63333	0.0909412	1.65687	0.93238	0.396614	0.769447
	5_22	124	0.725432	0.273139	0.19016	0.0365106	0.294266	0.686421	0.1081	1.71693	0.869933	0.392866	0.89883
	5_22	125	0.803842	0.273787	0.204179	0.0546624	0.272186	0.6687	0.150949	1.72233	0.796504	0.384458	0.82317
	5_22	126	0.878424	0.229545	0.187948	0.0570672	0.252869	0.748175	0.20486	1.78391	0.741648	0.372259	0.898612
	5_22	127	0.944819	0.245294	0.200531	0.060758	0.236253	0.68992	0.26213	1.64597	0.70727	0.356411	0.874325
	5_22	128	0.999769	0.201362	0.184343	0.0566404	0.221954	0.612421	0.315023	1.29117	0.692802	0.337309	0.924798
	5_22	129	1.04112	0.193094	0.159727	0.0426337	0.209423	0.484736	0.346004	0.982832	0.694933	0.31558	0.82482
	5_22	130	1.06774	0.158422	0.14147	0.0186434	0.198158	0.442667	0.414203	0.881201	0.708446	0.292017	0.733611
	5_22	131	1.07948	0.0997718	0.0852164	0.0156503	0.187882	0.400523	0.50439	0.716106	0.727839	0.267484	0.747407
	5_22	131.13	1.07994	0.0997718	0.0845419	0.0157045	0.186613	0.402603	0.505209	0.71576	0.730553	0.264261	0.754291
	5_22	131.13	1.07994	0.0997718	0.0845419	0.0157045	0.186613	0.402603	0.505209	0.71576	0.730553	0.264261	0.754291
	5_22	132	1.13445	0.128455	0.102684	0.0177831	0.190196	0.426593	0.457344	0.741494	0.673764	0.205638	0.813816
	5_22	133	1.18187	0.182988	0.12968	0.0229491	0.197978	0.397327	0.37327	0.628448	0.592516	0.149243	0.836472
	5_22	134	1.2102	0.262157	0.165736	0.0556297	0.210233	0.432705	0.288807	0.595986	0.499361	0.111443	0.745334
	5_22	135	1.21803	0.354248	0.230311	0.103846	0.226425	0.41062	0.207784	0.456657	0.402803	0.0943531	0.651542
	5_22	135.008	1.21801	0.354248	0.230311	0.103846	0.226573	0.41062	0.207784	0.456657	0.402013	0.094291	0.651542
	5_22	136	1.46427	0.344263	0.248221	0.0681972	0.298198	0.229759	0.204687	0.31069	0.513085	0.137221	0.693156
	5_22	136.245	1.50126	0.328113	0.242348	0.0618752	0.319557	0.203698	0.20053	0.299611	0.535674	0.149063	0.690233
	5_22	137	1.50046	0.228563	0.164512	0.0423627	0.307305	0.225748	0.192446	0.346483	0.504592	0.176827	0.754225
	5_22	138	1.45762	0.141458	0.126439	0.0911932	0.284798	0.231994	0.150557	0.340621	0.457467	0.216119	0.877238
	5_22	139	1.3626	0.0919745	0.0969616	0.0946099	0.256169	0.188015	0.148098	0.323383	0.404753	0.256137	1.01305
	5_22	140	1.21881	0.0459809	0.0644107	0.093737	0.223521	0.230196	0.181769	0.356914	0.34905	0.294459	1.14427
	5_22	141	1.04018	0.0126745	0.0321075	0.0898436	0.189574	0.228622	0.181287	0.355102	0.293989	0.329071	1.15841
	5_22	141.169	1.00811	0.00781742	0.0261788	0.0849727	0.183899	0.222136	0.178421	0.353728	0.285013	0.334453	1.19827
	5_22	141.169	1.00811	0.00781742	0.0261788	0.0849727	0.183899	0.222136	0.178421	0.353728	0.285013	0.334453	1.19827
	5_22	142	1.13054	0.0244522	0.0525211	0.0874995	0.136053	0.303354	0.202633	0.377529	0.224809	0.433154	1.16843
	5_22	143	1.26913	0.0524058	0.081621	0.076693	0.0905618	0.336093	0.224131	0.393698	0.153474	0.566995	1.20852
	5_22	144	1.38676	0.0728494	0.129922	0.0617216	0.0609608	0.384224	0.275868	0.398929	0.0913298	0.709846	1.15201
	5_22	145	1.47291	0.120515	0.185058	0.0433501	0.0486917	0.417306	0.272535	0.410475	0.0453647	0.852745	1.05683
	5_22	145.689	1.50915	0.119174	0.201243	0.0424416	0.0501685	0.484887	0.271188	0.441714	0.0248573	0.947054	0.958356
	5_22	145.988	1.5014	0.117789	0.189601	0.0416429	0.0529467	0.38055	0.233703	0.422298	0.0244539	1.09499	0.787742
	5_22	146	1.50087	0.117789	0.189601	0.0421455	0.0525083	0.374404	0.237548	0.419037	0.0245289	1.09555	0.787742
	5_22	146.704	1.4672	0.184408	0.245754	0.0406902	0.0392391	0.26315	0.402001	0.236232	0.0286535	1.12632	0.663967
	5_22	147	1.47287	0.140747	0.194958	0.0473916	0.0405975	0.294105	0.371043	0.25621	0.023253	1.11914	0.758145
	5_22	147.594	1.4801	0.0832073	0.131446	0.0689991	0.0501741	0.345736	0.232376	0.28636	0.013926	1.12207	0.813483
	5_22	148	1.46911	0.100627	0.151153	0.0608821	0.0465899	0.362286	0.247353	0.32027	0.0141083	1.14361	0.789892
	5_22	149	1.43995	0.219252	0.282987	0.0603203	0.0425341	0.340333	0.314537	0.498002	0.0159034	1.20125	0.807093
	5_22	150	1.40844	0.376352	0.423188	0.100771	0.0453261	0.355494	0.401411	0.532882	0.0195386	1.2605	0.693318
	5_22	150.851	1.38039	0.465461	0.490854	0.171865	0.0527141	0.336835	0.476919	0.633622	0.0238961	1.30475	0.699926
	5_22	151	1.37709	0.463863	0.504515	0.168235	0.0532139	0.322299	0.465185	0.622044	0.0242688	1.29665	0.670723
	5_22	152	1.35213	0.328223	0.357821	0.0871119	0.0546674	0.202917	0.403554	0.465741	0.0261276	1.23329	0.591329
	5_22	153	1.32363	0.26404	0.299675	0.0650352	0.0526372	0.166452	0.362231	0.388188	0.0264882	1.16094	0.578198
	5_22	154	1.29411	0.227497	0.278664	0.0736615	0.0472826	0.0983353	0.31594	0.368203	0.0250924	1.08875	0.532254
	5_22	155	1.26659	0.194813	0.258934	0.0800352	0.0392144	0.060005	0.310361	0.293539	0.022055	1.02504	0.493273
	5_22	156	1.24397	0.132587	0.202153	0.0984459	0.0294219	0.0300652	0.27047	0.276323	0.0178478	0.976484	0.421525
	5_22	157	1.22821	0.109458	0.177217	0.0901821	0.0191859	0.0280855	0.22308	0.288789	0.0132265	0.947572	0.387944
	5_22	158	1.21959	0.102867	0.175323	0.09843	0.00996917	0.0581128	0.161252	0.43667	0.00911075	0.940471	0.37576
	5_22	158.922	1.21661	0.100343	0.172502	0.0958103	0.00367181	0.069437	0.130061	0.481823	0.00657134	0.953354	0.388206
	5_22	159	1.22309	0.0999189	0.171014	0.0972174	0.00189611	0.0731977	0.133797	0.461331	0.00719323	0.950192	0.38945
	5_22	160	1.2221	0.210472	0.294499	0.0464782	0.0329726	0.104908	0.118866	0.301402	0.0211873	0.889047	0.406413
	5_22	160.801	1.11049	0.165897	0.251754	0.0511484	0.12041	0.0976764	0.13263	0.219578	0.0384294	0.816596	0.390203
	5_22	161	1.10447	0.194338	0.289437	0.0448982	0.110101	0.103481	0.158277	0.22009	0.0471689	0.800303	0.386695
	5_22	162	1.04889	0.366247	0.496953	0.0268562	0.062149	0.245619	0.276468	0.278889	0.104783	0.704647	0.383664
	5_22	162.812	0.96004	0.553573	0.72048	0.0114652	0.0312061	0.340762	0.403539	0.309824	0.164526	0.613531	0.397871
	5_22	163	0.939658	0.587804	0.775313	0.0140477	0.0304432	0.326824	0.405547	0.294682	0.16262	0.593295	0.41304
	5_22	164	0.809608	0.548082	0.706544	0.0256735	0.0279074	0.488114	0.548352	0.362263	0.148203	0.485491	0.378786
	5_22	165	0.641243	0.470395	0.550512	0.0258344	0.0277584	0.588944	0.757321	0.42176	0.127672	0.382051	0.355862
	5_22	165.671	0.511446	0.382985	0.446886	0.0159249	0.028771	0.685225	0.895571	0.447212	0.11184	0.318243	0.348145
	5_22	165.671	0.511446	0.382985	0.446886	0.0159249	0.028771	0.685225	0.895571	0.447212	0.11184	0.318243	0.348145
	5_22	165.671	0.511446	0.382985	0.446886	0.0159249	0.028771	0.685225	0.895571	0.447212	0.11184	0.318243	0.348145
	5_22	166	0.553872	0.394851	0.461037	0.0166708	0.0348055	0.708892	0.916953	0.444918	0.104725	0.304897	0.336205
	5_22	167	0.65963	0.468215	0.583756	0.0207882	0.0516936	0.764153	0.907854	0.433335	0.0889135	0.259188	0.236877
	5_22	168	0.727095	0.503318	0.619102	0.0229585	0.0603633	0.792816	0.851502	0.44534	0.0828777	0.212422	0.158481
	5_22	169	0.758796	0.473107	0.611845	0.0246694	0.0579459	0.755715	0.665531	0.505001	0.0866904	0.173615	0.0993307
	5_22	169.921	0.761003	0.434181	0.555864	0.0166689	0.0481998	0.700883	0.525437	0.554336	0.0977465	0.151439	0.0821529
	5_22	170	0.786646	0.437681	0.563495	0.0160491	0.0426787	0.702974	0.524136	0.55203	0.092174	0.149836	0.0894535
	5_22	170.982	1.07445	0.637966	0.832094	0.0302909	0.0102623	0.421599	0.365101	0.385213	0.0421564	0.127513	0.0245113
	5_22	171	1.06693	0.637966	0.832094	0.0302909	0.00977525	0.421599	0.365101	0.385213	0.0402088	0.126056	0.0245113
	5_22	171.597	0.669387	0.690711	0.891273	0.0748537	0.00588768	0.400723	0.443754	0.332836	0.0022051	0.0874267	0.122515
	5_22	172	0.621458	0.694704	0.926887	0.0543886	0.00561128	0.404693	0.477146	0.341272	0.00684829	0.0336695	0.146091
	5_22	172.213	0.603553	0.700518	0.937299	0.054185	0.00971507	0.391067	0.474513	0.334984	0.010137	0.0148623	0.150327
	5_22	172.213	0.603553	0.700518	0.937299	0.054185	0.00971507	0.391067	0.474513	0.334984	0.010137	0.0148623	0.150327
	5_22	172.213	0.603553	0.700518	0.937299	0.054185	0.00971507	0.391067	0.474513	0.334984	0.010137	0.0148623	0.150327
	5_22	172.213	0.603553	0.700518	0.937299	0.054185	0.00971507	0.391067	0.474513	0.334984	0.010137	0.0148623	0.150327
	5_22	173	0.645831	0.643877	0.868517	0.0437699	0.0241606	0.39391	0.426121	0.377579	0.00989182	0.0533618	0.131104
	5_22	174	0.688657	0.53485	0.697985	0.0152579	0.0522409	0.503209	0.402864	0.553288	0.0109112	0.170792	0.131204
	5_22	174.426	0.703612	0.506256	0.67159	0.00372839	0.0671472	0.502983	0.374297	0.574542	0.0117795	0.239446	0.106151
	5_22	175	0.561047	0.699012	0.806863	0.0516984	0.155135	0.591933	0.534837	0.619294	0.00160823	0.156784	0.0918266
	5_22	175.039	0.550308	0.704623	0.808184	0.0516984	0.162007	0.591979	0.534837	0.619294	0.00142291	0.151535	0.0918266
	5_22	175.967	0.707026	0.423627	0.547987	0.0634491	0.185671	0.733117	0.760312	0.644652	0.0266627	0.194893	0.306827
	5_22	176	0.73194	0.423627	0.547987	0.0634491	0.183155	0.733117	0.760312	0.644652	0.0250792	0.202416	0.306827
	5_22	176.272	0.910155	0.337664	0.462908	0.123911	0.176196	0.705137	0.731244	0.736664	0.0171516	0.268039	0.333495
	5_22	176.272	0.910155	0.337664	0.462908	0.123911	0.176196	0.705137	0.731244	0.736664	0.0171516	0.268039	0.333495
	5_22	176.272	0.910155	0.337664	0.462908	0.123911	0.176196	0.705137	0.731244	0.736664	0.0171516	0.268039	0.333495
	5_22	176.272	0.910155	0.337664	0.462908	0.123911	0.176196	0.705137	0.731244	0.736664	0.0171516	0.268039	0.333495
	5_22	176.272	0.910155	0.337664	0.462908	0.123911	0.176196	0.705137	0.731244	0.736664	0.0171516	0.268039	0.333495
	5_22	176.272	0.910155	0.337664	0.462908	0.123911	0.176196	0.705137	0.731244	0.736664	0.0171516	0.268039	0.333495
	5_22	177	0.844426	0.359359	0.461628	0.159815	0.206669	0.665039	0.637991	0.728146	0.0401152	0.303718	0.353646
	5_22	178	0.751411	0.423972	0.513232	0.229752	0.244706	0.665221	0.492511	0.877845	0.0858885	0.345937	0.29201
	5_22	178.404	0.71222	0.434669	0.513193	0.218662	0.258036	0.578158	0.440118	0.811637	0.107793	0.359618	0.264405
	5_22	179	0.7712	0.502695	0.610665	0.123598	0.274917	0.745907	0.471865	0.938648	0.146741	0.216785	0.187642
	5_22	179.094	0.766428	0.494759	0.606232	0.111357	0.277713	0.798637	0.483028	0.968466	0.155335	0.197915	0.178026
	5_22	180	0.697265	0.312884	0.385398	0.153497	0.183106	1.18377	0.848044	1.04705	0.104871	0.26837	0.306214
	5_22	180.022	0.696199	0.312884	0.385398	0.153497	0.180877	1.18377	0.848044	1.04705	0.103717	0.271016	0.306214
	5_22	180.022	0.696199	0.312884	0.385398	0.153497	0.180877	1.18377	0.848044	1.04705	0.103717	0.271016	0.306214
	5_22	180.328	0.695214	0.389902	0.486567	0.175721	0.180863	1.28131	0.897438	1.09862	0.123531	0.294426	0.42251
	5_22	180.328	0.695214	0.389902	0.486567	0.175721	0.180863	1.28131	0.897438	1.09862	0.123531	0.294426	0.42251
	5_22	180.328	0.695214	0.389902	0.486567	0.175721	0.180863	1.28131	0.897438	1.09862	0.123531	0.294426	0.42251
	5_22	180.328	0.695214	0.389902	0.486567	0.175721	0.180863	1.28131	0.897438	1.09862	0.123531	0.294426	0.42251
	5_22	180.328	0.695214	0.389902	0.486567	0.175721	0.180863	1.28131	0.897438	1.09862	0.123531	0.294426	0.42251
	5_22	180.944	0.742354	0.381626	0.489961	0.165602	0.278092	1.24013	0.831706	1.0956	0.149627	0.266547	0.307315
	5_22	180.944	0.742354	0.381626	0.489961	0.165602	0.278092	1.24013	0.831706	1.0956	0.149627	0.266547	0.307315
	5_22	180.944	0.742354	0.381626	0.489961	0.165602	0.278092	1.24013	0.831706	1.0956	0.149627	0.266547	0.307315
	6_23	0	0.647475	0.156998	0.160219	0.0347747	0.491349	0.428205	0.0793063	0.214578	1.47088	1.93811	2.05059
	6_23	0.266	0.714932	0.161551	0.162835	0.0143298	0.375022	0.422864	0.0784956	0.213354	1.57969	1.82275	2.12478
	6_23	0.572236	0.703803	0.188076	0.187988	0.0447096	0.374507	0.547728	0.172285	0.18778	1.65046	2.00262	1.97729
	6_23	0.572236	0.703803	0.188076	0.187988	0.0447096	0.374507	0.547728	0.172285	0.18778	1.65046	2.00262	1.97729
	6_23	0.572236	0.703803	0.188076	0.187988	0.0447096	0.374507	0.547728	0.172285	0.18778	1.65046	2.00262	1.97729
	6_23	0.572236	0.703803	0.188076	0.187988	0.0447096	0.374507	0.547728	0.172285	0.18778	1.65046	2.00262	1.97729
	6_23	0.572236	0.703803	0.188076	0.187988	0.0447096	0.374507	0.547728	0.172285	0.18778	1.65046	2.00262	1.97729
	6_23	0.572237	0.703803	0.188076	0.187988	0.0447096	0.374507	0.547728	0.172285	0.18778	1.65046	2.00262	1.97729
	6_23	0.572237	0.703803	0.188076	0.187988	0.0447096	0.374507	0.547728	0.172285	0.18778	1.65046	2.00262	1.97729
	6_23	0.572237	0.703803	0.188076	0.187988	0.0447096	0.374507	0.547728	0.172285	0.18778	1.65046	2.00262	1.97729
	6_23	1	0.609096	0.177215	0.175878	0.0337483	0.375542	0.485992	0.132176	0.194407	1.62181	1.94513	2.05448
	6_23	1.50109	0.502326	0.187794	0.166148	0.0445519	0.376753	0.284174	0.0684761	0.105124	1.57774	1.82341	2.19934
	6_23	1.80677	0.394899	0.18117	0.161764	0.0857387	0.560976	0.292291	0.0697393	0.108445	1.37697	2.00738	2.05905
	6_23	1.80677	0.394899	0.18117	0.161764	0.0857387	0.560976	0.292291	0.0697393	0.108445	1.37697	2.00738	2.05905
	6_23	1.80677	0.394899	0.18117	0.161764	0.0857387	0.560976	0.292291	0.0697393	0.108445	1.37697	2.00738	2.05905
	6_23	1.80677	0.394899	0.18117	0.161764	0.0857387	0.560976	0.292291	0.0697393	0.108445	1.37697	2.00738	2.05905
	6_23	1.80677	0.394899	0.18117	0.161764	0.0857387	0.560976	0.292291	0.0697393	0.108445	1.37697	2.00738	2.05905
	6_23	1.80677	0.394899	0.18117	0.161764	0.0857387	0.560976	0.292291	0.0697393	0.108445	1.37697	2.00738	2.05905
	6_23	1.80677	0.394899	0.18117	0.161764	0.0857387	0.560976	0.292291	0.0697393	0.108445	1.37697	2.00738	2.05905
	6_23	1.80677	0.394899	0.18117	0.161764	0.0857387	0.560976	0.292291	0.0697393	0.108445	1.37697	2.00738	2.05905
	6_23	2	0.398842	0.181277	0.16171	0.0781602	0.587989	0.295987	0.0724334	0.106103	1.39582	1.95554	2.05565
	6_23	3	0.41324	0.0742313	0.0558873	0.0467451	0.714525	0.25847	0.14736	0.0422442	1.42394	1.64915	1.90463
	6_23	3.35761	0.416387	0.0175015	0.00493447	0.0253235	0.754916	0.256655	0.196813	0.0113811	1.40878	1.52652	1.92467
	6_23	4	0.375147	0.00681193	0.00996717	0.028037	0.781748	0.395509	0.255286	0.0486986	1.36324	1.49212	1.78334
	6_23	5	0.348609	0.0744724	0.0775455	0.0572302	0.819802	0.451882	0.190929	0.101881	1.32954	1.41189	1.67631
	6_23	5.29837	0.349281	0.129059	0.120802	0.0685952	0.830225	0.483874	0.174849	0.13283	1.32936	1.3879	1.64934
	6_23	5.29837	0.349281	0.129059	0.120802	0.0685952	0.830226	0.483874	0.174849	0.13283	1.32936	1.3879	1.64934
	6_23	5.29837	0.349281	0.129059	0.120802	0.0685952	0.830226	0.483874	0.174849	0.13283	1.32936	1.3879	1.64934
	6_23	6	0.312084	0.127013	0.114201	0.0824972	0.814615	0.536597	0.192914	0.126752	1.39921	1.45763	1.75687
	6_23	7	0.255924	0.122441	0.103669	0.0649424	0.785618	0.563823	0.264147	0.105044	1.49508	1.54511	1.63766
	6_23	8	0.198132	0.142323	0.115881	0.0534385	0.748246	0.622917	0.350744	0.0857041	1.58803	1.61666	1.7105
	6_23	9	0.142776	0.178912	0.135293	0.0615144	0.702596	0.705956	0.507645	0.0731543	1.6785	1.67106	1.64769
	6_23	9.55781	0.114888	0.269782	0.200746	0.0794664	0.673952	0.699198	0.550578	0.0643534	1.72757	1.69372	1.52923
	6_23	10	0.105394	0.30462	0.229034	0.0891432	0.711831	0.651131	0.505826	0.0668712	1.71765	1.64583	1.50666
	6_23	11	0.0866614	0.288149	0.201607	0.0484428	0.790663	0.622198	0.481372	0.0758474	1.68273	1.53472	1.39628
	6_23	12	0.073252	0.287808	0.201246	0.0302473	0.861067	0.632357	0.440294	0.110177	1.62964	1.42064	1.35261
	6_23	12.5544	0.0685937	0.310501	0.214472	0.0289248	0.897349	0.661242	0.422847	0.124141	1.59214	1.35701	1.35429
	6_23	13	0.0776845	0.286994	0.191387	0.0309619	0.989215	0.605969	0.419543	0.12296	1.46402	1.35805	1.38746
	6_23	14	0.0976809	0.205797	0.127534	0.0549931	1.10942	0.343573	0.259968	0.0739212	1.16416	1.31382	1.15081
	6_23	14.5036	0.105377	0.158025	0.089082	0.0509317	1.11919	0.304445	0.250366	0.0483432	1.01023	1.26824	1.05972
	6_23	15	0.105347	0.199124	0.134611	0.0671257	1.12201	0.300733	0.217584	0.0738485	1.01202	1.22056	1.01554
	6_23	15.5936	0.105277	0.294238	0.234423	0.134471	1.12544	0.367419	0.20714	0.134144	1.004	1.14018	0.928825
	6_23	16	0.104195	0.276876	0.215956	0.135119	1.15762	0.362809	0.192946	0.153586	1.13829	1.09561	0.924825
	6_23	16.521	0.100381	0.250425	0.195213	0.12893	1.12486	0.3707	0.176127	0.197272	1.26883	1.0083	0.777426
	6_23	16.521	0.100381	0.250425	0.195213	0.12893	1.12486	0.3707	0.176127	0.197272	1.26883	1.0083	0.777426
	6_23	16.521	0.100381	0.250425	0.195213	0.12893	1.12486	0.3707	0.176127	0.197272	1.26883	1.0083	0.777426
	6_23	16.521	0.100381	0.250425	0.195213	0.12893	1.12486	0.3707	0.176127	0.197272	1.26883	1.0083	0.777426
	6_23	17	0.0910664	0.166678	0.132407	0.0803665	1.18169	0.391303	0.193021	0.208185	1.18954	0.904982	0.75914
	6_23	17.485	0.0819967	0.139746	0.108095	0.0654177	1.23512	0.368691	0.19676	0.214936	1.10365	0.79565	0.756758
	6_23	18	0.0864219	0.172391	0.135901	0.0925744	1.21248	0.40455	0.257455	0.227263	1.0245	0.796806	0.742448
	6_23	19	0.0945573	0.254182	0.222721	0.132256	1.15186	0.385423	0.270331	0.225839	0.870785	0.788986	0.775499
	6_23	20	0.101796	0.338514	0.312347	0.178456	1.07068	0.41626	0.345612	0.236618	0.719771	0.768531	0.787358
	6_23	21	0.107845	0.460065	0.440332	0.296877	0.972255	0.402623	0.362715	0.273751	0.576527	0.737314	0.682354
	6_23	22	0.11252	0.568552	0.548838	0.376089	0.862551	0.371187	0.391403	0.262964	0.448018	0.698153	0.727009
	6_23	22.2311	0.113396	0.583285	0.566436	0.392802	0.836447	0.38015	0.385486	0.281917	0.421175	0.68831	0.67268
	6_23	23	0.0965612	0.688608	0.642659	0.518259	0.77847	0.406007	0.356268	0.329961	0.422752	0.718267	0.736379
	6_23	24	0.0993468	0.7807	0.716253	0.572597	0.698818	0.436243	0.359685	0.363502	0.428827	0.769608	0.741732
	6_23	25	0.129177	0.853351	0.794294	0.652399	0.617676	0.468421	0.323895	0.406304	0.43993	0.831029	0.689583
	6_23	26	0.1825	0.98195	0.904549	0.761456	0.538499	0.638602	0.437934	0.483975	0.456365	0.897504	0.656602
	6_23	27	0.253386	1.07742	0.962351	0.89806	0.464047	0.630397	0.339015	0.509216	0.478158	0.963438	0.637693
	6_23	28	0.334473	1.27189	1.08541	1.07292	0.396163	0.622556	0.273804	0.528969	0.505101	1.02308	0.581538
	6_23	29	0.418025	1.43342	1.23877	1.17606	0.33583	0.658624	0.277321	0.598238	0.536824	1.07112	0.547523
	6_23	29.2886	0.441542	1.45714	1.26241	1.18141	0.319877	0.671636	0.272145	0.617508	0.546802	1.08219	0.539968
	6_23	30	0.421164	1.68007	1.34218	1.1564	0.241789	0.595528	0.242568	0.530857	0.629244	0.967997	0.397838
	6_23	30.4411	0.408195	1.77591	1.34687	1.13763	0.194209	0.482921	0.207783	0.445004	0.673441	0.889294	0.360044
	6_23	31	0.412967	1.623	1.26645	1.07038	0.208288	0.607564	0.227544	0.537162	0.734259	0.941407	0.419088
	6_23	32	0.415689	1.45054	1.14293	0.980266	0.232932	0.739078	0.249869	0.643887	0.840948	1.02293	0.448672
	6_23	33	0.409185	1.36806	1.07263	0.952107	0.256147	0.805786	0.246584	0.734118	0.939079	1.08484	0.513661
	6_23	34	0.392315	1.29545	1.0355	1.00476	0.277287	0.78608	0.233316	0.759553	1.02236	1.12419	0.546096
	6_23	35	0.36585	1.18941	0.923091	0.953682	0.295995	0.736446	0.213633	0.739865	1.08576	1.14086	0.736464
	6_23	35.2094	0.359372	1.14642	0.885573	0.907613	0.299592	0.75768	0.22408	0.741839	1.09617	1.14163	0.774428
	6_23	36	0.365635	1.18752	0.930757	0.972166	0.306833	0.692493	0.232888	0.687936	1.20526	1.08661	0.79634
	6_23	37	0.371342	1.14666	0.873035	0.983139	0.319073	0.643003	0.24873	0.60489	1.34299	1.01039	0.759467
	6_23	38	0.373415	1.16449	0.907199	1.02457	0.334758	0.564134	0.288992	0.468919	1.47605	0.92931	0.723915
	6_23	39	0.370892	1.16646	0.892804	1.02271	0.353507	0.59967	0.358421	0.467934	1.6013	0.84628	0.682222
	6_23	40	0.363335	1.1221	0.839226	0.977021	0.374585	0.590024	0.349657	0.410812	1.71733	0.764022	0.622184
	6_23	41	0.350943	1.17798	0.890841	1.03103	0.397036	0.567336	0.402431	0.328351	1.82396	0.684796	0.651098
	6_23	42	0.334572	1.22149	0.901829	1.09164	0.41984	0.560349	0.414929	0.304642	1.92154	0.610289	0.629203
	6_23	42.533	0.324684	1.23892	0.901183	1.04168	0.431803	0.624751	0.454148	0.318946	1.97005	0.572906	0.691959
	6_23	43	0.306144	1.25132	0.913748	1.0167	0.449137	0.676508	0.476211	0.315669	2.01033	0.619697	0.66712
	6_23	44	0.260071	1.30352	0.99805	0.982278	0.511078	0.826872	0.680284	0.355867	2.05735	0.713823	0.686238
	6_23	45	0.210674	1.27093	0.974674	0.924795	0.592857	0.978561	0.86837	0.375648	2.03945	0.793582	0.689963
	6_23	45.0902	0.206336	1.26617	0.978279	0.917187	0.600527	0.995986	0.884981	0.375484	2.03405	0.799872	0.688723
	6_23	45.0902	0.206336	1.26617	0.978279	0.917187	0.600527	0.995986	0.884981	0.375484	2.03405	0.799872	0.688723
	6_23	45.0902	0.206336	1.26617	0.978279	0.917187	0.600527	0.995986	0.884981	0.375484	2.03405	0.799872	0.688723
	6_23	45.0902	0.206336	1.26617	0.978279	0.917187	0.600527	0.995986	0.884981	0.375484	2.03405	0.799872	0.688723
	6_23	45.0902	0.206336	1.26617	0.978279	0.917187	0.600527	0.995986	0.884981	0.375484	2.03405	0.799872	0.688723
	6_23	46	0.161135	1.32657	1.03867	1.00712	0.69287	1.05367	0.954694	0.346417	2.4115	0.726539	0.556109
	6_23	46.6532	0.129956	1.35916	1.06697	1.08717	0.749119	1.10891	0.989325	0.326742	2.69793	0.667366	0.450619
	6_23	46.6532	0.129956	1.35916	1.06697	1.08717	0.749119	1.10891	0.989325	0.326742	2.69793	0.667366	0.450619
	6_23	47	0.139657	1.34151	1.05918	1.07151	0.750954	1.04825	0.927347	0.33399	2.60062	0.616595	0.431302
	6_23	48	0.165765	1.95575	1.50586	1.37232	0.738146	0.979005	0.889787	0.300882	2.29407	0.477718	0.371633
	6_23	49	0.187647	1.69401	1.29613	1.25117	0.699721	0.828356	0.716219	0.248573	1.95636	0.35443	0.327741
	6_23	50	0.205128	1.75488	1.42022	1.27496	0.640825	0.727969	0.525665	0.257833	1.60776	0.251155	0.221643
	6_23	50.1284	0.207096	1.74645	1.41057	1.265	0.632204	0.706396	0.513531	0.248609	1.56372	0.239488	0.220192
	6_23	51	0.317817	1.95763	1.57504	1.459	0.594022	0.729026	0.556125	0.281597	1.31406	0.3169	0.228422
	6_23	51.0236	0.321324	1.95763	1.57504	1.459	0.593497	0.729026	0.555221	0.282462	1.3052	0.319181	0.229203
	6_23	51.4249	0.34005	1.93658	1.51469	1.38477	0.617501	0.734609	0.581187	0.27145	1.2125	0.238051	0.24408
	6_23	51.4249	0.34005	1.93658	1.51469	1.38477	0.617501	0.734609	0.581187	0.27145	1.2125	0.238051	0.24408
	6_23	51.4249	0.34005	1.93658	1.51469	1.38477	0.617501	0.734609	0.581187	0.27145	1.2125	0.238051	0.24408
	6_23	52	0.227504	1.77058	1.49871	1.18877	0.671719	0.845072	0.625193	0.312848	0.928772	0.28801	0.206168
	6_23	52.6622	0.118383	1.61458	1.53927	0.918235	0.712145	0.873612	0.597483	0.318612	0.58865	0.339115	0.201358
	6_23	53	0.111735	1.59132	1.50371	0.910492	0.709451	0.82711	0.564856	0.297458	0.594214	0.343436	0.225489
	6_23	54	0.0926884	1.4442	1.35663	0.818501	0.70133	0.659739	0.495843	0.194691	0.609433	0.376743	0.343937
	6_23	55	0.0749481	1.24962	1.15147	0.742333	0.693047	0.574601	0.445489	0.143657	0.622635	0.444591	0.38309
	6_23	56	0.058973	1.08408	0.980364	0.691854	0.684692	0.419308	0.346699	0.114744	0.633729	0.549043	0.543594
	6_23	57	0.0451685	0.936772	0.82031	0.619721	0.676365	0.327163	0.288615	0.0837521	0.642708	0.688167	0.558244
	6_23	57.0777	0.0441958	0.939314	0.829637	0.618879	0.675721	0.319153	0.283803	0.0830416	0.643319	0.700299	0.561964
	6_23	58	0.0440849	0.992162	0.905436	0.685566	0.685828	0.292121	0.280633	0.0506482	0.572858	0.575113	0.619276
	6_23	59	0.0452847	0.964012	0.882471	0.651792	0.696736	0.268996	0.326147	0.029199	0.497062	0.461318	0.660121
	6_23	60	0.047522	0.863056	0.772929	0.565328	0.707431	0.30094	0.444626	0.0145112	0.423615	0.375231	0.653072
	6_23	60.9682	0.0503451	0.855505	0.78972	0.515205	0.717453	0.345291	0.485553	0.0183378	0.35655	0.319705	0.6493
	6_23	61	0.0511333	0.855505	0.78972	0.515205	0.724676	0.345291	0.485553	0.0183378	0.355265	0.319697	0.6493
	6_23	62	0.0774411	0.650439	0.501202	0.53709	0.97624	0.242145	0.304639	0.0275814	0.318592	0.340252	0.642453
	6_23	62.5234	0.0906937	0.581482	0.398044	0.53609	1.10765	0.207954	0.253786	0.0311479	0.30598	0.363501	0.61264
	6_23	62.5234	0.0906937	0.581482	0.398044	0.53609	1.10765	0.207954	0.253786	0.0311479	0.30598	0.363501	0.61264
	6_23	63	0.0847997	0.601718	0.397442	0.562268	1.09459	0.174848	0.21209	0.0349103	0.270676	0.382106	0.646652
	6_23	64	0.0750046	0.567579	0.326288	0.559996	1.06395	0.184771	0.206247	0.0372952	0.203015	0.41853	0.567589
	6_23	65	0.0690569	0.433977	0.220346	0.469318	1.02796	0.155495	0.142384	0.0336635	0.149648	0.449521	0.423191
	6_23	66	0.0670392	0.420832	0.168587	0.455061	0.985543	0.181401	0.116181	0.0413018	0.116444	0.473363	0.325865
	6_23	66.0338	0.0670367	0.434837	0.176469	0.462857	0.983988	0.178833	0.112128	0.0412741	0.115721	0.47403	0.334441
	6_23	67	0.0603832	0.385096	0.137127	0.445425	0.892398	0.206879	0.139317	0.0738369	0.137512	0.491604	0.396795
	6_23	68	0.0541403	0.473464	0.212693	0.536701	0.820295	0.144299	0.106107	0.0476574	0.161754	0.498312	0.399275
	6_23	69	0.0491935	0.504569	0.252331	0.584133	0.779143	0.125505	0.0703012	0.0402311	0.186036	0.493076	0.387287
	6_23	70	0.045897	0.539492	0.314915	0.628828	0.770571	0.0969508	0.0582953	0.025269	0.208793	0.477253	0.352281
	6_23	70.257	0.0453206	0.518946	0.296474	0.621495	0.773126	0.0925203	0.0578987	0.025172	0.214249	0.47177	0.349345
	6_23	70.257	0.0453206	0.518946	0.296474	0.621495	0.773126	0.0925203	0.0578987	0.025172	0.214249	0.47177	0.349345
	6_23	70.257	0.0453206	0.518946	0.296474	0.621495	0.773126	0.0925203	0.0578987	0.025172	0.214249	0.47177	0.349345
	6_23	70.257	0.0453206	0.518946	0.296474	0.621495	0.773126	0.0925203	0.0578987	0.025172	0.214249	0.47177	0.349345
	6_23	70.8704	0.0796041	0.492654	0.32086	0.601026	0.548871	0.171799	0.0311056	0.122215	0.197509	0.423816	0.437423
	6_23	71	0.0828017	0.497377	0.332466	0.598778	0.556494	0.173828	0.0413992	0.124139	0.18849	0.422702	0.41359
	6_23	72	0.110611	0.700514	0.467245	0.901858	0.603043	0.258658	0.130922	0.137714	0.130618	0.4032	0.376412
	6_23	73	0.142054	0.8059	0.566503	0.977389	0.621417	0.391117	0.252013	0.158444	0.0997083	0.36374	0.277654
	6_23	73.0809	0.144678	0.8059	0.566503	0.977389	0.621501	0.391117	0.252013	0.158444	0.0984874	0.359823	0.277654
	6_23	73.4344	0.142729	1.06375	0.733459	1.17844	0.621371	0.344456	0.158102	0.156519	0.109032	0.455667	0.365922
	6_23	74	0.15465	0.928277	0.626345	1.01648	0.56351	0.34463	0.151579	0.158954	0.111824	0.467228	0.41301
	6_23	74.8932	0.269161	0.552629	0.353127	0.664001	0.456426	0.36133	0.162503	0.20575	0.134825	0.459248	0.563711
	6_23	75	0.297002	0.548944	0.336133	0.68333	0.474973	0.360467	0.151532	0.19099	0.138104	0.488184	0.629984
	6_23	75.2491	0.370584	0.555558	0.320849	0.724823	0.525588	0.35871	0.12023	0.171547	0.155379	0.548148	0.751958
	6_23	75.2491	0.370584	0.555558	0.320849	0.724823	0.525588	0.35871	0.12023	0.171547	0.155379	0.548148	0.751958
	6_23	75.2491	0.370584	0.555558	0.320849	0.724823	0.525588	0.35871	0.12023	0.171547	0.155379	0.548148	0.751958
	6_23	75.2491	0.370584	0.555558	0.320849	0.724823	0.525588	0.35871	0.12023	0.171547	0.155379	0.548148	0.751958
	6_23	75.2491	0.370584	0.555558	0.320849	0.724823	0.525588	0.35871	0.12023	0.171547	0.155379	0.548148	0.751958
	6_23	76	0.295635	0.627233	0.375272	0.615742	0.356173	0.362496	0.161857	0.103652	0.138811	0.457975	0.667084
	6_23	76.1772	0.267931	0.640097	0.391572	0.589952	0.316786	0.362541	0.169765	0.0897381	0.135954	0.435232	0.635817
	6_23	77	0.314732	0.489206	0.305122	0.370847	0.241777	0.490313	0.236471	0.193197	0.308999	0.348853	0.357762
	6_23	77.1089	0.321229	0.488717	0.306295	0.367528	0.233033	0.509556	0.252062	0.195478	0.334804	0.33691	0.34452
	6_23	77.9365	0.305542	0.453684	0.211604	0.431888	0.212905	0.540786	0.252119	0.230976	0.478057	0.206629	0.287173
	6_23	78	0.292149	0.456277	0.211652	0.431158	0.225384	0.53857	0.25394	0.229989	0.47379	0.213733	0.285328
	6_23	78.3441	0.231182	0.46159	0.20248	0.421598	0.308875	0.527817	0.28715	0.223802	0.450636	0.249729	0.258226
	6_23	79	0.204351	0.488473	0.204977	0.48948	0.206125	0.522691	0.299846	0.199862	0.375156	0.17312	0.261491
	6_23	80	0.158176	0.465684	0.166523	0.511577	0.0945419	0.476573	0.351343	0.119194	0.323821	0.0769492	0.268421
	6_23	80.2336	0.147065	0.467034	0.164745	0.503399	0.0799498	0.467748	0.381953	0.0883133	0.324551	0.0596042	0.266063
	6_23	81	0.173298	0.37385	0.135025	0.430667	0.0737924	0.463376	0.384862	0.0841071	0.313275	0.0523015	0.295456
	6_23	82	0.208406	0.281783	0.0933457	0.328845	0.0622667	0.471835	0.422139	0.0763502	0.294683	0.0522393	0.35562
	6_23	83	0.24141	0.206871	0.061122	0.294726	0.0483351	0.508845	0.460916	0.0750958	0.272274	0.063276	0.306182
	6_23	84	0.270251	0.132739	0.0343511	0.233244	0.0345592	0.478767	0.404281	0.0944289	0.24692	0.085078	0.268956
	6_23	84.4871	0.282524	0.109374	0.0183087	0.222216	0.0285952	0.469086	0.374588	0.0965886	0.233815	0.0993154	0.185838
	6_23	84.4871	0.282524	0.109374	0.0183087	0.222216	0.0285952	0.469086	0.374588	0.0965886	0.233815	0.0993154	0.185838
	6_23	84.4871	0.282524	0.109374	0.0183087	0.222216	0.0285952	0.469086	0.374588	0.0965886	0.233815	0.0993154	0.185838
	6_23	85	0.257052	0.162903	0.0311862	0.263379	0.0195687	0.500906	0.380792	0.127869	0.278633	0.168756	0.166274
	6_23	85.0073	0.256674	0.162903	0.0311862	0.263379	0.0194745	0.500906	0.380792	0.127869	0.279502	0.169828	0.166274
	6_23	86	0.243523	0.207579	0.0755657	0.305691	0.0280631	0.632925	0.444619	0.162299	0.299056	0.157328	0.190774
	6_23	87	0.229206	0.20813	0.0773905	0.325619	0.04108	0.769585	0.473439	0.205297	0.320462	0.149163	0.180777
	6_23	88	0.21393	0.209129	0.124401	0.327686	0.0591966	0.861387	0.506443	0.290289	0.343396	0.145899	0.148075
	6_23	89	0.197865	0.195087	0.108775	0.329268	0.082985	1.12996	0.642532	0.33935	0.367555	0.147877	0.197921
	6_23	90	0.18124	0.216383	0.119208	0.355727	0.112747	1.22867	0.623707	0.496451	0.392529	0.155279	0.224424
	6_23	91	0.16433	0.222264	0.120661	0.369715	0.148336	1.39237	0.666652	0.616795	0.417787	0.168103	0.226293
	6_23	92	0.147449	0.229693	0.153035	0.343241	0.189086	1.59933	0.741035	0.703403	0.442739	0.186149	0.229875
	6_23	93	0.130925	0.221323	0.123984	0.34547	0.233809	1.74165	0.705176	0.802057	0.466767	0.209032	0.247932
	6_23	94	0.11508	0.183559	0.121884	0.324208	0.28093	1.99648	0.728457	0.898371	0.489282	0.236211	0.23651
	6_23	95	0.100206	0.192153	0.123747	0.318563	0.328719	2.05353	0.74875	1.03022	0.509767	0.267028	0.241787
	6_23	96	0.0865441	0.163603	0.119911	0.258887	0.375541	2.18848	0.769153	1.30347	0.527818	0.300761	0.216171
	6_23	97	0.0742709	0.119295	0.0746235	0.220915	0.420033	2.60725	0.917996	1.48605	0.543155	0.336672	0.166239
	6_23	98	0.0634865	0.107707	0.07163	0.213327	0.461205	2.66735	0.889798	1.66791	0.555667	0.374046	0.175257
	6_23	99	0.0542329	0.0730086	0.0576546	0.168313	0.498434	2.76656	0.875503	1.79593	0.565334	0.41223	0.170648
	6_23	100	0.0464706	0.052288	0.0515812	0.141573	0.531421	2.86749	0.929688	1.79197	0.572267	0.450653	0.136978
	6_23	100.244	0.0447963	0.0616636	0.0491468	0.136775	0.538808	2.89505	0.93956	1.84178	0.573562	0.459998	0.125181
	6_23	101	0.056106	0.0988838	0.0431668	0.138694	0.734462	3.0481	0.974066	1.83974	0.648161	0.62151	0.112498
	6_23	101.973	0.0764968	0.204693	0.0700579	0.2208	0.883352	3.09412	1.02699	1.74412	0.700286	0.823969	0.11463
	6_23	101.973	0.0764968	0.204693	0.0700579	0.2208	0.883352	3.09412	1.02699	1.74412	0.700286	0.823969	0.11463
	6_23	101.973	0.0764968	0.204693	0.0700579	0.2208	0.883352	3.09412	1.02699	1.74412	0.700286	0.823969	0.11463
	6_23	101.973	0.0764968	0.204693	0.0700579	0.2208	0.883352	3.09412	1.02699	1.74412	0.700286	0.823969	0.11463
	6_23	102	0.0780707	0.204693	0.0700579	0.2208	0.875787	3.09412	1.02699	1.74412	0.70687	0.82638	0.11463
	6_23	103	0.148648	0.34678	0.196542	0.30208	0.572028	3.13135	1.02566	1.66715	0.948385	0.888194	0.290168
	6_23	104	0.225139	0.430301	0.298405	0.286371	0.276997	3.15948	0.97313	1.68445	1.16084	0.887306	0.492278
	6_23	104.193	0.238357	0.423975	0.297943	0.264138	0.232693	3.17989	0.975972	1.67373	1.19697	0.88008	0.506487
	6_23	104.496	0.0734735	0.146701	0.0770434	0.103778	0.130451	3.46123	1.18882	1.80769	1.32298	0.712818	0.648887
	6_23	105	0.0913222	0.213395	0.142058	0.232577	0.167885	3.27107	1.12812	1.67557	1.26714	0.74264	0.585761
	6_23	105.856	0.155594	0.279732	0.214283	0.362208	0.227065	2.76755	1.045	1.3482	1.15383	0.803672	0.504936
	6_23	106	0.151457	0.279593	0.214283	0.362213	0.221561	2.75251	1.04087	1.34635	1.15415	0.799864	0.497002
	6_23	107	0.125383	0.291591	0.220496	0.372243	0.183225	2.69742	0.997708	1.36222	1.15478	0.815122	0.487437
	6_23	108	0.104484	0.311606	0.224367	0.368102	0.145984	2.59479	0.922966	1.37141	1.15249	0.898074	0.495073
	6_23	108.281	0.0996076	0.322876	0.226811	0.370092	0.135985	2.57184	0.918174	1.37331	1.15136	0.929569	0.485227
	6_23	108.281	0.0996076	0.322876	0.226811	0.370092	0.135985	2.57184	0.918174	1.37331	1.15136	0.929569	0.485227
	6_23	108.281	0.0996076	0.322876	0.226811	0.370092	0.135985	2.57184	0.918174	1.37331	1.15136	0.929569	0.485227
	6_23	109	0.105341	0.340945	0.243543	0.384604	0.146592	2.57093	0.918332	1.34646	1.14741	0.859041	0.507211
	6_23	110	0.113723	0.410468	0.328001	0.468523	0.158977	2.5934	0.929096	1.35144	1.14068	0.80216	0.495208
	6_23	111	0.121878	0.419345	0.332958	0.486033	0.167539	2.57771	0.924687	1.33904	1.1329	0.809431	0.481269
	6_23	111.244	0.123736	0.422004	0.336485	0.496995	0.168962	2.59083	0.930983	1.32454	1.13092	0.820973	0.485069
	6_23	112	0.101802	0.340102	0.265907	0.472718	0.145493	2.47762	0.930586	1.20162	1.05782	0.84862	0.519692
	6_23	113	0.0738503	0.220614	0.153678	0.447538	0.116029	2.29774	1.00784	0.905356	0.968569	0.856759	0.451664
	6_23	113.382	0.0639271	0.193533	0.134949	0.423552	0.107002	2.25359	1.03021	0.825032	0.935983	0.850903	0.430349
	6_23	113.382	0.0639271	0.193533	0.134949	0.423552	0.107002	2.25359	1.03021	0.825032	0.935983	0.850903	0.430349
	6_23	113.382	0.0639271	0.193533	0.134949	0.423552	0.107002	2.25359	1.03021	0.825032	0.935983	0.850903	0.430349
	6_23	113.998	0.0705579	0.241177	0.18586	0.624562	0.106979	2.42259	0.90696	1.09343	0.968386	1.07493	0.315851
	6_23	113.998	0.0705579	0.241177	0.18586	0.624562	0.106979	2.42259	0.90696	1.09343	0.968386	1.07493	0.315851
	6_23	114	0.0706332	0.241177	0.18586	0.624562	0.107002	2.42259	0.90696	1.09343	0.96795	1.07446	0.315851
	6_23	114.179	0.080446	0.349256	0.29153	0.599783	0.112988	2.27701	0.827517	1.0424	0.916615	1.01704	0.243893
	6_23	114.179	0.080446	0.349256	0.29153	0.599783	0.112988	2.27701	0.827517	1.0424	0.916615	1.01704	0.243893
	6_23	115	0.0692714	0.363131	0.29662	0.489014	0.111119	2.17206	0.79717	1.0547	0.966517	0.854639	0.294043
	6_23	116	0.0748075	0.43613	0.370599	0.439424	0.111007	2.07186	0.695741	1.15096	1.00698	0.668661	0.380223
	6_23	116.12	0.0770533	0.423121	0.356828	0.436066	0.111098	2.09406	0.699785	1.15992	1.01052	0.647447	0.412441
	7	0	0.848107	0.299931	0.198895	0.237024	0.0749738	0.431304	0.430586	0.207423	0.093126	0.352847	0.066316
	7	1	0.850098	0.33346	0.241837	0.203654	0.0755341	0.357282	0.414851	0.150333	0.141783	0.319357	0.0744829
	7	2	0.842056	0.40741	0.313431	0.202488	0.075213	0.342057	0.413782	0.102212	0.199928	0.284123	0.0461407
	7	3	0.822194	0.455723	0.366046	0.206666	0.0740668	0.291063	0.437944	0.0798864	0.264493	0.25057	0.0255872
	7	4	0.790707	0.574862	0.457363	0.24282	0.0722042	0.208531	0.454313	0.0686851	0.331843	0.222311	0.0197084
	7	4.13611	0.785655	0.575534	0.457426	0.243097	0.0719024	0.206003	0.449063	0.0698396	0.341036	0.219034	0.0194861
	7	4.13611	0.785655	0.575534	0.457426	0.243097	0.0719024	0.206003	0.449063	0.0698396	0.341036	0.219034	0.0194861
	7	4.13611	0.785655	0.575534	0.457426	0.243097	0.0719024	0.206003	0.449063	0.0698396	0.341036	0.219034	0.0194861
	7	4.13611	0.785655	0.575534	0.457426	0.243097	0.0719024	0.206003	0.449063	0.0698396	0.341036	0.219034	0.0194861
	7	4.13611	0.785655	0.575534	0.457426	0.243097	0.0719024	0.206003	0.449063	0.0698396	0.341036	0.219034	0.0194861
	7	4.44234	0.916795	0.633951	0.491147	0.337108	0.0875811	0.125413	0.3624	0.102474	0.462571	0.147475	0.0267362
	7	4.44234	0.916795	0.633951	0.491147	0.337108	0.0875811	0.125413	0.3624	0.102474	0.462571	0.147475	0.0267362
	7	4.44234	0.916795	0.633951	0.491147	0.337108	0.0875811	0.125413	0.3624	0.102474	0.462571	0.147475	0.0267362
	7	4.44234	0.916795	0.633951	0.491147	0.337108	0.0875811	0.125413	0.3624	0.102474	0.462571	0.147475	0.0267362
	7	4.74849	0.924918	0.638572	0.524069	0.337597	0.0875717	0.125605	0.358781	0.0739479	0.451815	0.184095	0.0109333
	7	5	0.892475	0.666202	0.522689	0.333072	0.0913556	0.147877	0.38547	0.0700956	0.443122	0.146036	0.0117752
	7	5.85172	0.783837	0.785461	0.50245	0.300242	0.105333	0.416989	0.902718	0.0516071	0.386392	0.0444769	0.00865416
	7	6	0.75672	0.785731	0.506272	0.280872	0.118367	0.402538	0.886372	0.0550571	0.38332	0.0554716	0.00779938
	7	6.74648	0.617304	0.775085	0.503348	0.238657	0.190416	0.389004	0.866602	0.0800959	0.362497	0.125396	0.0091115
	7	7	0.627923	0.74373	0.482114	0.231256	0.177546	0.410879	0.886112	0.0988637	0.364164	0.105298	0.0193854
	7	8	0.668782	0.625969	0.379485	0.185329	0.130736	0.324547	0.797919	0.123709	0.366698	0.0508004	0.0381553
	7	9	0.708358	0.444217	0.255739	0.108529	0.0928374	0.270381	0.719808	0.119982	0.362077	0.0443209	0.0313581
	7	9.80443	0.739814	0.29451	0.163801	0.060142	0.0708784	0.23444	0.7112	0.153573	0.353015	0.0748367	0.0288912
	7	10	0.73629	0.263509	0.126908	0.0420537	0.0742359	0.224749	0.669647	0.154906	0.422263	0.0881123	0.029861
	7	10.4193	0.725863	0.29114	0.0905383	0.00826218	0.076457	0.245488	0.675944	0.151311	0.576177	0.136633	0.0921671
	7	10.4193	0.725863	0.29114	0.0905383	0.00826218	0.076457	0.245488	0.675944	0.151311	0.576177	0.136633	0.0921671
	7	10.4193	0.725863	0.29114	0.0905383	0.00826218	0.076457	0.245488	0.675944	0.151311	0.576177	0.136633	0.0921671
	7	11	0.919547	0.251998	0.0663062	0.00456502	0.0252535	0.230851	0.677449	0.203098	0.623848	0.119694	0.0668341
	7	11.3494	1.01786	0.18488	0.0315791	0.000917787	0.00729063	0.240885	0.707774	0.241345	0.643747	0.108795	0.0503913
	7	12	1.03586	0.114896	0.0182566	0.00759904	0.00136807	0.288331	0.783065	0.261736	0.953876	0.220047	0.0616398
	7	12.055	1.0388	0.114896	0.0182566	0.00759904	0.00156831	0.288331	0.783065	0.261736	0.978961	0.230459	0.0616398
	7	12.76	1.0614	0.141248	0.0525075	0.0157374	0.00168166	0.128217	0.648491	0.216078	1.12323	0.306085	0.0526917
	7	13	1.06928	0.145652	0.0566811	0.0146473	0.00235665	0.1365	0.711471	0.228278	1.06384	0.344318	0.0489602
	7	13.4652	1.08454	0.158512	0.0649394	0.00755971	0.00454793	0.14024	0.811056	0.345953	0.893355	0.419755	0.0648567
	7	13.8139	1.08015	0.184995	0.104737	0.018654	0.00694036	0.192984	0.722501	0.487383	0.908639	0.3797	0.0277733
	7	14	1.11258	0.17631	0.0966633	0.0204541	0.00785966	0.19961	0.717366	0.484828	0.923742	0.387213	0.0334244
	7	15	1.29488	0.145029	0.0566852	0.030579	0.0157331	0.172561	0.59434	0.36175	1.00804	0.430016	0.0495275
	7	16	1.48327	0.102112	0.0425374	0.072347	0.0293226	0.141237	0.489672	0.34954	1.09629	0.476801	0.0723653
	7	17	1.66766	0.095112	0.0573053	0.13781	0.0494996	0.108783	0.393364	0.312153	1.18663	0.527447	0.104297
	7	18	1.84136	0.127883	0.0818909	0.191989	0.0766451	0.119705	0.355316	0.327715	1.27711	0.581914	0.125911
	7	19	2.00153	0.192492	0.143525	0.244364	0.110405	0.131828	0.313553	0.254524	1.36583	0.640211	0.108412
	7	20	2.14759	0.243008	0.21963	0.348819	0.149603	0.132388	0.260966	0.199852	1.45088	0.702267	0.100158
	7	21	2.27989	0.40202	0.3316	0.517698	0.192413	0.107953	0.199196	0.11995	1.5305	0.767793	0.0772901
	7	22	2.39915	0.509627	0.444122	0.606659	0.236718	0.0898052	0.175232	0.127573	1.6032	0.83621	0.092328
	7	23	2.50625	0.62718	0.544464	0.746804	0.280489	0.056671	0.128768	0.117683	1.66784	0.906706	0.0760752
	7	24	2.60219	0.828863	0.679579	0.856508	0.322064	0.056277	0.0780244	0.102502	1.72374	0.978384	0.0983891
	7	24.5905	2.65407	0.974514	0.809449	0.979023	0.345085	0.052061	0.0800993	0.0844945	1.75253	1.02091	0.0892902
	7	25	2.77789	1.08415	0.912831	1.10258	0.346352	0.0467901	0.0761723	0.0814293	1.77529	1.11788	0.0901855
	7	26	3.03541	1.30214	1.05645	1.27009	0.351338	0.0246772	0.0669347	0.0983372	1.81895	1.3598	0.0619241
	7	27	3.22803	1.5887	1.2594	1.52591	0.358806	0.0125946	0.0560924	0.098027	1.85125	1.58931	0.0472741
	7	27.2076	3.25977	1.60078	1.27851	1.53454	0.360586	0.0112685	0.054818	0.0974412	1.85743	1.6338	0.0451189
	7	28	3.70493	1.90731	1.55614	1.98415	0.359238	0.00720642	0.0729192	0.120879	1.85669	1.65722	0.0577719
	7	29	4.11551	2.33263	2.05419	2.32866	0.354945	0.0176272	0.138837	0.148518	1.82974	1.66678	0.0893589
	7	30	4.41098	2.51529	2.3	2.82505	0.347655	0.0267387	0.203693	0.166297	1.77363	1.65495	0.0907472
	7	31	4.62893	2.90353	2.7541	3.31446	0.337169	0.0409724	0.276693	0.164769	1.69026	1.62449	0.0983669
	7	32	4.7855	3.22839	3.11658	3.799	0.323431	0.0637162	0.365369	0.168257	1.58529	1.57994	0.074763
	7	32.144	4.80346	3.24847	3.13455	3.82715	0.3212	0.0655136	0.364296	0.170111	1.56893	1.57268	0.0792508
	7	32.144	4.80346	3.24847	3.13455	3.82715	0.3212	0.0655136	0.364296	0.170111	1.56893	1.57268	0.0792508
	7	33	4.9628	4.31426	4.52967	4.05952	0.31576	0.101887	0.282863	0.117204	1.50518	1.66914	0.0535822
	7	33.7133	5.06762	4.51768	4.71856	4.09517	0.316521	0.0692632	0.146943	0.0786208	1.45088	1.67009	0.0325478
	7	34	5.31665	4.59866	4.7687	4.1603	0.372657	0.0831831	0.147198	0.0925999	1.53997	1.62639	0.0448664
	7	34.1922	5.49001	4.68315	4.82611	4.21622	0.405083	0.101891	0.147153	0.119588	1.5841	1.59	0.0592136
	7	35	6.03899	4.85776	5.09388	4.17397	0.476221	0.109704	0.13073	0.139853	1.62674	1.54815	0.0955575
	7	36	6.44624	4.77919	5.07545	4.00088	0.568471	0.104982	0.122884	0.219444	1.6563	1.48282	0.117724
	7	37	6.76363	4.74376	5.1784	3.75038	0.661937	0.0935973	0.135822	0.263181	1.65781	1.40362	0.0838581
	7	38	7.04026	4.83041	5.30068	3.57927	0.753292	0.076445	0.110475	0.2825	1.63154	1.31252	0.0871654
	7	39	7.29234	4.6486	5.12695	3.37738	0.839975	0.0678739	0.106944	0.358646	1.58022	1.21231	0.0849336
	7	40	7.52649	4.55864	5.13138	3.13641	0.920261	0.074546	0.0753142	0.420899	1.50855	1.10636	0.0777104
	7	41	7.74566	4.5767	5.29119	2.98523	0.993097	0.0885709	0.0435744	0.469949	1.42281	0.998314	0.104397
	7	41.4228	7.8342	4.67478	5.4146	2.80913	1.02149	0.0885877	0.0352363	0.475169	1.38402	0.952867	0.126174
	7	42	7.66872	4.84386	5.62829	2.96654	0.980062	0.119647	0.0405222	0.561238	1.31596	0.953478	0.0923184
	7	43	7.34595	4.91986	5.74349	3.04985	0.898804	0.1296	0.0354989	0.600578	1.16482	0.939364	0.0355743
	7	43.4178	7.19405	4.97036	5.81424	3.10457	0.860452	0.083458	0.0415077	0.481573	1.09238	0.927721	0.0199416
	7	44	7.28395	4.98676	5.78522	3.18496	0.922632	0.174614	0.0329741	0.571963	1.06015	0.933898	0.0279172
	7	45	7.35147	5.22849	5.97624	3.36629	0.970163	0.314625	0.0212145	0.739249	0.972749	0.924043	0.0598596
	7	45.4291	7.34523	5.19897	5.92153	3.34263	0.968002	0.350471	0.0137111	0.771808	0.923821	0.911491	0.0619489
	7	45.4291	7.34523	5.19897	5.92153	3.34263	0.968002	0.350471	0.0137111	0.771808	0.923821	0.911491	0.0619489
	7	45.4291	7.34523	5.19897	5.92153	3.34263	0.968002	0.350471	0.0137111	0.771808	0.923821	0.911491	0.0619489
	7	46	7.24446	5.03896	5.68382	3.3589	0.868154	0.445046	0.0564861	0.781835	0.855873	0.823919	0.0531974
	7	46.9906	6.97952	4.27443	4.75918	3.46624	0.706206	0.557399	0.155084	0.811551	0.756403	0.658071	0.0137296
	7	46.9906	6.97952	4.27443	4.75918	3.46624	0.706206	0.557399	0.155084	0.811551	0.756403	0.658071	0.0137296
	7	46.9906	6.97952	4.27443	4.75918	3.46624	0.706206	0.557399	0.155084	0.811551	0.756403	0.658071	0.0137296
	7	47	6.97588	4.27443	4.75918	3.46624	0.706314	0.557399	0.155084	0.811551	0.754435	0.65591	0.0137296
	7	47.9173	6.51677	3.72625	4.30306	2.93899	0.713108	0.391132	0.189726	0.627815	0.557528	0.444301	0.00871503
	7	48	6.53983	3.73156	4.32071	2.98942	0.718522	0.398816	0.209718	0.617333	0.545604	0.454345	0.00907479
	7	49	6.75672	4.01588	4.72691	3.12447	0.782294	0.590295	0.399082	0.611741	0.398541	0.575549	0.0269796
	7	50	6.87838	4.3167	5.04543	3.12643	0.845205	0.582992	0.498145	0.486205	0.257979	0.688124	0.0520671
	7	50.1251	6.8875	4.32217	5.0488	3.12546	0.853106	0.582113	0.507371	0.463436	0.241851	0.701119	0.0515864
	7	51	6.95183	4.37613	5.07402	3.14755	0.818942	0.512193	0.44681	0.372049	0.289397	0.616278	0.0735923
	7	52	6.99002	4.31093	5.05119	3.12733	0.769067	0.528434	0.444673	0.335215	0.34376	0.513834	0.0530662
	7	53	6.98859	4.25496	4.88446	3.16338	0.709995	0.472835	0.384407	0.254414	0.395009	0.411181	0.0821593
	7	54	6.94506	4.2955	4.86191	3.2047	0.645279	0.485137	0.397798	0.22618	0.440546	0.314612	0.100329
	7	54.4591	6.91004	4.24643	4.77411	3.17166	0.614958	0.469708	0.373815	0.219065	0.459058	0.27382	0.112378
	7	55	6.96481	4.15666	4.67324	3.08243	0.63253	0.24558	0.302558	0.110029	0.462833	0.227341	0.22673
	7	55.2615	6.9913	4.12308	4.62306	3.04153	0.640866	0.188487	0.278702	0.0810801	0.464281	0.210977	0.248944
	7	56	7.1323	3.38665	4.05248	2.4823	0.619743	0.170352	0.182979	0.112107	0.49262	0.200215	0.263671
	7	56.6852	7.23822	2.88358	3.75606	1.91355	0.606906	0.227053	0.152483	0.13385	0.496747	0.179479	0.260915
	7	57	7.23872	2.86818	3.74224	1.89881	0.633183	0.234015	0.171071	0.130913	0.509221	0.194486	0.258393
	7	58	7.2168	2.91335	3.74469	1.8816	0.717447	0.187471	0.12916	0.105667	0.548355	0.262495	0.346217
	7	59	7.16233	2.84138	3.63462	1.768	0.80058	0.179434	0.10066	0.109394	0.586173	0.3617	0.346907
	7	60	7.07811	2.80479	3.59143	1.6553	0.880559	0.151083	0.0744979	0.102734	0.621982	0.489618	0.37718
	7	61	6.96508	2.68818	3.48069	1.48066	0.956403	0.129759	0.0768182	0.072793	0.655176	0.640897	0.430027
	7	61.0556	6.95794	2.68457	3.47637	1.47416	0.960487	0.133497	0.0773164	0.0732959	0.656933	0.649854	0.43314
	7	62	6.95874	2.67981	3.48184	1.52074	0.936733	0.131959	0.0824095	0.0749732	0.690793	0.466783	0.432219
	7	63	6.9464	2.57192	3.37442	1.56098	0.915099	0.176743	0.0811704	0.11658	0.721485	0.316023	0.296293
	7	64	6.91654	2.47819	3.25896	1.59943	0.897232	0.223833	0.102379	0.152285	0.746358	0.222254	0.248399
	7	65	6.86359	2.33584	3.05806	1.68671	0.882992	0.306922	0.140267	0.197855	0.765202	0.191001	0.15266
	7	65.2262	6.84771	2.33643	3.06098	1.68385	0.880238	0.297046	0.113984	0.20791	0.768628	0.192314	0.153424
	7	65.2262	6.84771	2.33643	3.06098	1.68385	0.880238	0.297046	0.113984	0.20791	0.768628	0.192314	0.153424
	7	66	6.46169	2.32488	3.17893	1.62836	0.865702	0.313194	0.136528	0.209077	0.851513	0.133617	0.153483
	7	66.4717	6.17088	2.21696	3.07802	1.48876	0.858694	0.32247	0.140505	0.208973	0.877417	0.0963067	0.153856
	7	66.4717	6.17088	2.21696	3.07802	1.48876	0.858694	0.32247	0.140505	0.208973	0.877417	0.0963067	0.153856
	7	66.7781	5.89704	2.17918	3.01906	1.43686	1.0528	0.294602	0.112199	0.244274	0.828558	0.107242	0.117267
	7	66.7781	5.89704	2.17918	3.01906	1.43686	1.0528	0.294602	0.112199	0.244274	0.828558	0.107242	0.117267
	7	66.7781	5.89704	2.17918	3.01906	1.43686	1.0528	0.294602	0.112199	0.244274	0.828558	0.107242	0.117267
	7	66.7781	5.89704	2.17918	3.01906	1.43686	1.0528	0.294602	0.112199	0.244274	0.828558	0.107242	0.117267
	7	66.7781	5.89704	2.17918	3.01906	1.43686	1.0528	0.294602	0.112199	0.244274	0.828558	0.107242	0.117267
	7	66.7781	5.89704	2.17918	3.01906	1.43686	1.0528	0.294602	0.112199	0.244274	0.828558	0.107242	0.117267
	7	66.7781	5.89704	2.17918	3.01906	1.43686	1.0528	0.294602	0.112199	0.244274	0.828558	0.107242	0.117267
	7	67	5.99817	2.14886	2.97078	1.43779	1.05208	0.290295	0.105349	0.244296	0.797521	0.115662	0.115751
	7	67.5979	6.23005	2.54063	3.47241	1.30173	1.05021	0.326781	0.125404	0.251378	0.698485	0.134997	0.155668
	8	0	0.0893907	0.534464	0.777076	0.607091	0.0398144	1.18983	0.446705	1.03678	0.504517	0.0386563	0.151033
	8	1	0.117427	0.598593	0.845044	0.569337	0.019338	1.04035	0.48282	0.758867	0.562768	0.0091063	0.228786
	8	1.15333	0.122236	0.597534	0.845445	0.563457	0.0169958	1.036	0.501839	0.74247	0.568107	0.0110504	0.237404
	8	2	0.142274	0.665662	0.901382	0.618183	0.0259505	0.806549	0.253741	0.852055	0.472393	0.0158258	0.145911
	8	3	0.185642	0.668212	0.918645	0.609715	0.0397541	0.603688	0.105632	0.83079	0.355304	0.0226767	0.12518
	8	4	0.240996	0.682943	0.946984	0.63292	0.0566018	0.457666	0.0474278	0.758303	0.256612	0.0303472	0.0899431
	8	4.01545	0.241865	0.682943	0.946984	0.63292	0.0568819	0.457666	0.0474278	0.758303	0.255349	0.0304687	0.0899431
	8	4.01545	0.241865	0.682943	0.946984	0.63292	0.0568819	0.457666	0.0474278	0.758303	0.255349	0.0304687	0.0899431
	8	4.01545	0.241865	0.682943	0.946984	0.63292	0.0568819	0.457666	0.0474278	0.758303	0.255349	0.0304687	0.0899431
	8	4.73397	0.290186	0.638983	0.802987	0.525309	0.0242474	0.376086	0.0619574	0.664468	0.257318	0.0788799	0.119426
	8	5	0.259952	0.64249	0.833236	0.48946	0.0159833	0.395422	0.0933907	0.647121	0.241047	0.105207	0.108802
	8	6	0.153506	0.630486	0.847005	0.457275	0.00548287	0.561808	0.195241	0.664655	0.178908	0.233625	0.0565647
	8	6.18752	0.136028	0.636167	0.858577	0.452877	0.00725627	0.571543	0.201478	0.65753	0.168788	0.26184	0.0499195
	8	7	0.183549	0.730727	0.95526	0.500076	0.0119635	0.542843	0.149773	0.689598	0.184528	0.294221	0.0726637
	8	8	0.250727	0.736969	0.972113	0.482774	0.0196186	0.60492	0.151133	0.732182	0.205339	0.33757	0.076516
	8	9	0.324243	0.83355	1.08361	0.529089	0.0293098	0.613454	0.152979	0.841085	0.227113	0.385055	0.0761198
	8	10	0.400115	0.836009	1.10868	0.538476	0.0408441	0.56055	0.12232	0.813657	0.249053	0.436978	0.0658746
	8	11	0.474898	0.876158	1.18945	0.513804	0.0538423	0.571827	0.081231	0.830615	0.270323	0.493551	0.0690435
	8	12	0.546279	1.05438	1.36009	0.573652	0.0677471	0.583302	0.0650052	0.814665	0.290151	0.554792	0.0589425
	8	13	0.613048	1.13414	1.47557	0.597742	0.0819313	0.584041	0.0469053	0.782793	0.307915	0.620447	0.0447025
	8	14	0.674772	1.1488	1.49141	0.606343	0.0957766	0.646688	0.0514443	0.881384	0.323195	0.689962	0.0444421
	8	14.5862	0.708593	1.14647	1.50173	0.586916	0.103518	0.700443	0.0587574	0.934395	0.330907	0.732176	0.0420488
	8	15	0.714223	1.16934	1.52264	0.607931	0.110669	0.701191	0.0518352	0.886575	0.303361	0.65742	0.040659
	8	16	0.727927	1.14046	1.49158	0.626164	0.12679	0.600549	0.0311811	0.820492	0.234517	0.50371	0.02521
	8	17	0.741891	1.10861	1.47569	0.65537	0.139576	0.573258	0.0215936	0.916617	0.167361	0.394997	0.0193182
	8	18	0.756197	1.08147	1.47072	0.695176	0.147705	0.511584	0.00929702	0.822454	0.108369	0.336503	0.00490575
	8	18.3458	0.761223	1.08895	1.46782	0.702389	0.14938	0.51117	0.0113862	0.816884	0.0908412	0.328096	0.00143695
	8	19	0.717342	1.04207	1.39526	0.681499	0.159711	0.507011	0.0245983	0.793066	0.10958	0.314885	0.00965314
	8	20	0.67506	1.04025	1.42073	0.681315	0.181698	0.496239	0.0365873	0.818825	0.143771	0.290885	0.029194
	8	21	0.664976	1.06228	1.41752	0.68461	0.210892	0.43307	0.0369917	0.807075	0.18171	0.262804	0.0388245
	8	22	0.682524	1.15972	1.45643	0.85933	0.246447	0.420689	0.0550994	0.741478	0.218846	0.231763	0.0663302
	8	23	0.719893	1.21194	1.48882	0.916079	0.287137	0.386741	0.061558	0.661119	0.250951	0.199458	0.133813
	8	23.1879	0.728564	1.20959	1.4876	0.916036	0.295244	0.386803	0.0622843	0.660388	0.256181	0.193408	0.134901
	8	23.7995	0.727753	1.41281	1.72073	1.16499	0.295284	0.348371	0.0287541	0.640738	0.170896	0.126325	0.321581
	8	23.7995	0.727753	1.41281	1.72073	1.16499	0.295284	0.348371	0.0287541	0.640738	0.170896	0.126325	0.321581
	8	24	0.744089	1.45287	1.79041	1.22589	0.286927	0.349836	0.0321508	0.649952	0.164377	0.134194	0.326836
	8	25	0.822083	1.60555	1.96559	1.38368	0.268559	0.402653	0.0741763	0.677295	0.130933	0.175087	0.313295
	8	26	0.887977	1.86898	2.2248	1.6245	0.297134	0.484074	0.0931815	0.719959	0.0979716	0.214974	0.334643
	8	26.0073	0.888392	1.86898	2.2248	1.6245	0.297521	0.484074	0.0931815	0.719959	0.0977411	0.215248	0.334643
	8	27	0.940034	1.94236	2.33828	1.60396	0.319285	0.411883	0.0754231	0.613212	0.0946629	0.241619	0.3601
	8	28	0.99016	1.94378	2.324	1.54303	0.34579	0.278019	0.0832106	0.440087	0.0913343	0.282585	0.400715
	8	29	1.03762	2.00927	2.43409	1.5999	0.376317	0.202135	0.0841452	0.319402	0.0880415	0.338461	0.47332
	8	30	1.08174	2.04195	2.49232	1.4422	0.409868	0.157797	0.0621027	0.197546	0.0851462	0.406757	0.576389
	8	31	1.122	2.10687	2.57225	1.41376	0.445172	0.123873	0.055466	0.116661	0.0830188	0.482349	0.729452
	8	32	1.15804	2.20599	2.67571	1.46073	0.4809	0.0746307	0.0246907	0.0860661	0.0819445	0.559105	0.771965
	8	32.607	1.17776	2.27714	2.76175	1.46471	0.502278	0.0512795	0.0129825	0.0740798	0.0818715	0.603912	0.751225
	8	33	1.19499	2.2608	2.73581	1.46975	0.463652	0.0671573	0.0156104	0.0841126	0.0819166	0.58279	0.69357
	8	34	1.24418	2.2726	2.75685	1.4479	0.369755	0.121791	0.0326837	0.0916871	0.0816101	0.527813	0.544584
	8	35	1.30114	2.2182	2.67086	1.36147	0.28623	0.144259	0.0437416	0.139213	0.0806489	0.47168	0.502207
	8	36	1.36538	2.06783	2.53554	1.27707	0.21865	0.158604	0.0623969	0.138222	0.0789981	0.415271	0.427112
	8	37	1.43574	2.02528	2.42314	1.23306	0.172561	0.176235	0.0837939	0.136468	0.0766649	0.359573	0.395197
	8	38	1.51081	1.79642	2.23058	1.13226	0.152479	0.168948	0.0950687	0.173502	0.0737038	0.30563	0.274314
	8	39	1.58921	1.67418	2.03258	0.980101	0.160816	0.158952	0.115413	0.110099	0.070213	0.254472	0.18605
	8	40	1.66966	1.58435	1.88156	0.857468	0.197201	0.187243	0.103768	0.121909	0.0663231	0.207036	0.163569
	8	41	1.75085	1.52688	1.79009	0.849221	0.258654	0.154058	0.165023	0.0860323	0.0621805	0.164087	0.0880761
	8	42	1.83138	1.39217	1.6457	0.732373	0.340409	0.164349	0.140027	0.0953893	0.0579297	0.126167	0.0957919
	8	43	1.90976	1.31063	1.55325	0.637665	0.437041	0.196879	0.181712	0.0758585	0.0536981	0.0935711	0.0812002
	8	44	1.98455	1.16088	1.36134	0.56651	0.543291	0.185375	0.164409	0.0601801	0.0495867	0.0663611	0.0697325
	8	44.3018	2.00622	1.15922	1.35261	0.531137	0.576538	0.191703	0.177189	0.0606712	0.0483808	0.05919	0.0633633
	8	45	1.91978	1.1356	1.30875	0.581411	0.545413	0.198548	0.201483	0.0404278	0.0930278	0.0307406	0.0358575
	8	45.5659	1.83295	1.04511	1.20646	0.53663	0.524905	0.204609	0.216326	0.0286018	0.143445	0.0207516	0.0146924
	8	46	1.53041	1.0389	1.19577	0.567839	0.57299	0.203268	0.235149	0.0301337	0.214304	0.020934	0.0153762
	8	46.3304	1.21924	0.985566	1.1596	0.542223	0.627763	0.168558	0.162303	0.0350462	0.278145	0.0210569	0.0113795
	8	47	1.09987	0.969168	1.12242	0.520812	0.661715	0.190633	0.150912	0.0410942	0.294103	0.0218057	0.0132871
	8	48	0.915782	0.923058	1.04478	0.565909	0.691995	0.182548	0.124004	0.0537929	0.313684	0.0227791	0.0191632
	8	49	0.730433	0.930877	0.997699	0.62674	0.694047	0.136365	0.0751485	0.0380198	0.326172	0.0235903	0.029556
	8	50	0.555907	0.843977	0.867167	0.634627	0.668866	0.0796064	0.0304958	0.020239	0.33031	0.0242532	0.052457
	8	50.275	0.511914	0.841004	0.852061	0.668164	0.657878	0.0735284	0.0250203	0.0134575	0.329963	0.0244095	0.0573827
	8	51	0.471981	0.770565	0.826601	0.62327	0.698675	0.060321	0.024356	0.018873	0.352563	0.0251958	0.0537176
	8	52	0.418365	0.628645	0.784	0.513752	0.750086	0.0570755	0.0223054	0.0372757	0.384735	0.0332504	0.0668108
	8	53	0.36737	0.547248	0.724635	0.509532	0.793566	0.085606	0.020428	0.0385343	0.417442	0.0499697	0.0775461
	8	54	0.320083	0.443851	0.638699	0.459293	0.82775	0.101739	0.0216839	0.0449167	0.449853	0.0748197	0.0822534
	8	55	0.277537	0.374453	0.603617	0.41027	0.852525	0.0957607	0.0224281	0.0585468	0.481025	0.105995	0.0593249
	8	56	0.240528	0.269387	0.494064	0.359735	0.868732	0.106843	0.016913	0.042175	0.510007	0.140876	0.0377217
	8	57	0.20946	0.144095	0.376402	0.32362	0.877726	0.0850198	0.00794046	0.0315493	0.535959	0.176725	0.0235885
	8	57.326	0.200624	0.117604	0.336738	0.324882	0.879346	0.106715	0.00979712	0.0314422	0.543653	0.188219	0.0173749
	8	57.326	0.200624	0.117604	0.336738	0.324882	0.879346	0.106715	0.00979712	0.0314422	0.543653	0.188219	0.0173749
	8	58	0.184747	0.0920635	0.283163	0.289656	0.863553	0.17298	0.0181014	0.112249	0.550179	0.249422	0.0215952
	8	58.2939	0.179348	0.060417	0.222253	0.277819	0.861659	0.201769	0.0147823	0.156735	0.547087	0.279495	0.0273003
	8	58.2939	0.179348	0.060417	0.222253	0.277819	0.861659	0.201769	0.0147823	0.156735	0.547087	0.279495	0.0273003
	8	58.2939	0.179348	0.060417	0.222253	0.277819	0.861659	0.201769	0.0147823	0.156735	0.547087	0.279495	0.0273003
	8	59	0.163253	0.115939	0.291374	0.126933	0.91791	0.202213	0.0230803	0.227848	0.566358	0.280764	0.0610377
	8	59.5846	0.152111	0.158365	0.346608	0.0860054	0.993373	0.181859	0.0327898	0.258471	0.575756	0.272307	0.072779
	8	59.5846	0.152111	0.158365	0.346608	0.0860054	0.993373	0.181859	0.0327898	0.258471	0.575756	0.272307	0.072779
	8	60	0.17111	0.216102	0.382957	0.0879182	0.978174	0.181255	0.054708	0.242234	0.628851	0.246762	0.0765483
	8	60.826	0.201973	0.512888	0.656832	0.0719701	0.871849	0.0670789	0.0416436	0.073533	0.736225	0.195153	0.108725
	8	61	0.196578	0.505409	0.655261	0.0727411	0.936842	0.06602	0.0511992	0.0734303	0.732999	0.205452	0.107164
	8	62	0.164498	0.466329	0.642861	0.077818	1.29611	0.0628933	0.123501	0.0894258	0.706005	0.267003	0.0736801
	8	63	0.131934	0.377767	0.59781	0.0248827	1.59842	0.0957269	0.374033	0.105346	0.663829	0.329783	0.0234496
	8	63.0337	0.130873	0.379716	0.60548	0.0249856	1.60751	0.103124	0.389675	0.104805	0.662123	0.331896	0.0235221
	8	63.6471	0.265911	0.379827	0.529947	0.0267859	1.78515	0.134983	0.446835	0.0779201	0.808547	0.408525	0.0573596
	8	63.6471	0.265911	0.379827	0.529947	0.0267859	1.78515	0.134983	0.446835	0.0779201	0.808547	0.408525	0.0573596
	8	63.6471	0.265911	0.379827	0.529947	0.0267859	1.78515	0.134983	0.446835	0.0779201	0.808547	0.408525	0.0573596
	8	63.6471	0.265911	0.379827	0.529947	0.0267859	1.78515	0.134983	0.446835	0.0779201	0.808547	0.408525	0.0573596
	8	63.6471	0.265911	0.379827	0.529947	0.0267859	1.78515	0.134983	0.446835	0.0779201	0.808547	0.408525	0.0573596
	8	63.953	0.268976	0.34988	0.497671	0.0400056	1.78421	0.127658	0.472843	0.0949004	0.728777	0.293174	0.0670016
	8	64	0.257214	0.357673	0.506617	0.0402537	1.7462	0.122871	0.455086	0.0948804	0.732617	0.290409	0.0689328
	8	64.569	0.127313	0.412279	0.556145	0.0292776	1.16	0.0625895	0.272183	0.112437	0.79144	0.27591	0.0952981
	8	65	0.0728346	0.570481	0.699449	0.0278947	1.02429	0.046977	0.201854	0.119596	0.891357	0.276885	0.142608
	8	65.1847	0.0523701	0.589577	0.718712	0.0277688	0.954643	0.0437804	0.186242	0.121012	0.939686	0.27751	0.149948
	8	65.1847	0.0523701	0.589577	0.718712	0.0277688	0.954643	0.0437804	0.186242	0.121012	0.939686	0.27751	0.149948
	8	65.4285	0.0447443	0.565335	0.702676	0.0564387	0.941944	0.0310875	0.194987	0.0658954	0.871987	0.331052	0.138488
	8	66	0.0454044	0.532569	0.687621	0.0819091	0.94209	0.0369839	0.19079	0.0534188	0.982362	0.300356	0.14436
	8	66.9982	0.0479202	0.494752	0.668421	0.132668	0.942723	0.0343906	0.197033	0.022457	1.1721	0.224972	0.171628
	9	0	0.17888	0.288418	0.377418	0.780426	0.623881	0.259769	0.223372	0.255382	0.53268	0.299309	0.454567
	9	1	0.146332	0.298508	0.409879	0.806032	0.687937	0.308428	0.257757	0.214454	0.589723	0.412905	0.447828
	9	1.47629	0.141544	0.307839	0.429307	0.818367	0.720827	0.331911	0.273716	0.201125	0.608735	0.46719	0.441769
	9	1.47629	0.141544	0.307839	0.429307	0.818367	0.720827	0.331911	0.273716	0.201125	0.608735	0.46719	0.441769
	9	1.84431	0.112243	0.424288	0.546438	0.919598	0.722712	0.434176	0.472847	0.133715	0.734488	0.532197	0.521291
	9	1.84431	0.112243	0.424288	0.546438	0.919598	0.722712	0.434176	0.472847	0.133715	0.734488	0.532197	0.521291
	9	1.84431	0.112243	0.424288	0.546438	0.919598	0.722712	0.434176	0.472847	0.133715	0.734488	0.532197	0.521291
	9	1.84431	0.112243	0.424288	0.546438	0.919598	0.722712	0.434176	0.472847	0.133715	0.734488	0.532197	0.521291
	9	1.84431	0.112243	0.424288	0.546438	0.919598	0.722712	0.434176	0.472847	0.133715	0.734488	0.532197	0.521291
	9	1.84431	0.112243	0.424288	0.546438	0.919598	0.722712	0.434176	0.472847	0.133715	0.734488	0.532197	0.521291
	9	2	0.114961	0.458476	0.570713	1.01728	0.732962	0.342173	0.420579	0.0757426	0.82579	0.56729	0.491592
	9	2.15249	0.129802	0.474514	0.582312	1.05809	0.747802	0.287117	0.391688	0.0433371	0.904492	0.602043	0.475879
	9	2.15249	0.129802	0.474514	0.582312	1.05809	0.747802	0.287117	0.391688	0.0433371	0.904492	0.602043	0.475879
	9	2.15249	0.129802	0.474514	0.582312	1.05809	0.747802	0.287117	0.391688	0.0433371	0.904492	0.602043	0.475879
	9	2.15249	0.129802	0.474514	0.582312	1.05809	0.747802	0.287117	0.391688	0.0433371	0.904492	0.602043	0.475879
	9	2.15249	0.129802	0.474514	0.582312	1.05809	0.747802	0.287117	0.391688	0.0433371	0.904492	0.602043	0.475879
	9	2.15249	0.129802	0.474514	0.582312	1.05809	0.747802	0.287117	0.391688	0.0433371	0.904492	0.602043	0.475879
	9	2.15249	0.129802	0.474514	0.582312	1.05809	0.747802	0.287117	0.391688	0.0433371	0.904492	0.602043	0.475879
	9	2.15249	0.129802	0.474514	0.582312	1.05809	0.747802	0.287117	0.391688	0.0433371	0.904492	0.602043	0.475879
	9	2.15249	0.129802	0.474514	0.582312	1.05809	0.747802	0.287117	0.391688	0.0433371	0.904492	0.602043	0.475879
	9	2.15249	0.129802	0.474514	0.582312	1.05809	0.747802	0.287117	0.391688	0.0433371	0.904492	0.602043	0.475879
	9	2.15249	0.129802	0.474514	0.582312	1.05809	0.747802	0.287117	0.391688	0.0433371	0.904492	0.602043	0.475879
	9	2.15249	0.129802	0.474514	0.582312	1.05809	0.747802	0.287117	0.391688	0.0433371	0.904492	0.602043	0.475879
	9	3	0.11914	0.430666	0.539373	1.0235	0.557807	0.21686	0.262967	0.0607882	0.724529	0.465804	0.417678
	9	3.71427	0.108825	0.393107	0.502207	0.999236	0.401161	0.16726	0.160048	0.0661226	0.561886	0.348453	0.379337
	9	4	0.114738	0.395675	0.513801	0.980588	0.400992	0.194975	0.167845	0.0839516	0.587039	0.476276	0.358336
	9	4.32539	0.121673	0.417787	0.5541	0.947366	0.400798	0.19495	0.156168	0.0852094	0.623774	0.62257	0.346188
	9	5	0.129417	0.464657	0.611276	0.976139	0.439544	0.159988	0.142059	0.0648979	0.578252	0.543771	0.294735
	9	6	0.141261	0.48772	0.599516	1.00774	0.507572	0.0587073	0.0814056	0.0464573	0.50176	0.436006	0.21062
	9	7	0.153937	0.465202	0.497191	0.76145	0.586067	0.0248791	0.0412164	0.0186135	0.417336	0.349715	0.183198
	9	7.44767	0.159913	0.52022	0.579941	0.816079	0.622961	0.0130189	0.0347678	0.0136633	0.378498	0.319892	0.136252
	9	8	0.12554	0.555826	0.581293	0.829907	0.550392	0.0271893	0.0459973	0.014178	0.441282	0.280801	0.190801
	9	8.64722	0.0935682	0.720081	0.640945	0.944496	0.460707	0.0523567	0.0457456	0.0180867	0.51634	0.235776	0.28618
	9	9	0.0968536	0.691686	0.61797	0.924714	0.44501	0.0735263	0.0712233	0.01836	0.498006	0.239193	0.290826
	9	10	0.105959	0.643818	0.599896	0.907826	0.398718	0.0796933	0.0919565	0.0258629	0.442067	0.252434	0.314198
	9	11	0.114457	0.656102	0.611506	0.94205	0.350513	0.0893135	0.13931	0.0827419	0.381603	0.270665	0.324079
	9	12	0.122	0.566713	0.539418	0.852759	0.301573	0.0645282	0.119997	0.0711626	0.318939	0.292824	0.301378
	9	13	0.128332	0.532848	0.556414	0.893038	0.253305	0.0602318	0.126775	0.068704	0.256908	0.317103	0.319879
	9	14	0.133324	0.498782	0.540726	0.887928	0.207219	0.0323601	0.0920576	0.115906	0.19847	0.341355	0.24893
	9	15	0.136971	0.489918	0.537727	0.875394	0.164733	0.0263499	0.121869	0.218339	0.146188	0.363622	0.183716
	9	16	0.139365	0.528683	0.61207	0.879657	0.126977	0.0252804	0.120209	0.270613	0.101831	0.382561	0.187022
	9	16.1204	0.139575	0.529266	0.618428	0.892635	0.12279	0.0239736	0.114845	0.271368	0.0970736	0.384581	0.169483
	9	16.4126	0.0902052	0.468998	0.543634	0.859279	0.0870825	0.0229438	0.101	0.282934	0.108662	0.468729	0.171261
	9	17	0.0964851	0.450548	0.48621	0.907832	0.116772	0.0264806	0.110592	0.298085	0.130165	0.519657	0.211503
	9	18	0.106484	0.468378	0.484079	1.04941	0.17715	0.0295163	0.152287	0.32035	0.173093	0.606921	0.207102
	9	19	0.115242	0.502253	0.457144	1.12934	0.248439	0.0312055	0.190911	0.442191	0.223346	0.686606	0.267605
	9	20	0.122665	0.481714	0.403372	1.17307	0.328282	0.0454799	0.181471	0.51411	0.279606	0.751299	0.213567
	9	21	0.128912	0.50546	0.390142	1.19797	0.414044	0.0615751	0.141289	0.572642	0.340045	0.797453	0.188742
	9	21.231	0.13021	0.504332	0.383746	1.21281	0.434426	0.0519166	0.144773	0.530582	0.354386	0.805424	0.186914
	9	22	0.132153	0.469907	0.359502	1.21331	0.379403	0.0545438	0.182708	0.530765	0.246947	0.695955	0.176586
	9	23	0.137147	0.419373	0.324869	1.17841	0.311859	0.0607723	0.144861	0.588194	0.16343	0.561497	0.0295537
	9	23.2783	0.138936	0.413312	0.316019	1.19337	0.294841	0.0630146	0.152196	0.587345	0.154593	0.527252	0.0135399
	9	23.2783	0.138936	0.413312	0.316019	1.19337	0.294841	0.0630146	0.152196	0.587345	0.154593	0.527252	0.0135399
	9	24	0.144544	0.412868	0.319456	1.22917	0.305036	0.0504608	0.160694	0.607776	0.176435	0.50878	0.0338457
	9	25	0.153484	0.493018	0.389617	1.35526	0.319531	0.0869821	0.201966	0.731399	0.208472	0.476999	0.0983757
	9	26	0.163665	0.479296	0.401871	1.32616	0.334358	0.100449	0.192315	0.717989	0.241449	0.438906	0.158137
	9	27	0.17492	0.492346	0.41485	1.26737	0.349404	0.0828254	0.186409	0.67147	0.273878	0.396156	0.170765
	9	28	0.187057	0.472028	0.410846	1.09074	0.364559	0.0614713	0.164643	0.617015	0.304186	0.350947	0.204685
	9	29	0.199867	0.513404	0.464796	0.985148	0.37972	0.0328688	0.154967	0.541713	0.330966	0.305635	0.19218
	9	29.8202	0.210729	0.521286	0.475352	0.992792	0.392097	0.0346664	0.128524	0.560942	0.34957	0.269869	0.200991
	9	30	0.238554	0.515455	0.472944	0.993939	0.387964	0.0345293	0.136	0.564951	0.345676	0.246283	0.180217
	9	30.82	0.376314	0.46823	0.477543	0.989723	0.426678	0.0730729	0.189572	0.916887	0.3273	0.145559	0.10243
	9	31	0.369351	0.46658	0.485275	0.945031	0.424738	0.0688801	0.195668	0.882019	0.34645	0.149852	0.104353
	9	32	0.333454	0.428699	0.441493	0.843025	0.415147	0.108659	0.128922	0.825317	0.461074	0.205342	0.0822331
	9	33	0.303622	0.492597	0.490001	0.72196	0.407106	0.12412	0.0955945	0.635665	0.586977	0.316005	0.0425459
	9	34	0.279598	0.491334	0.503589	0.602117	0.399284	0.147279	0.0706339	0.559218	0.720022	0.472636	0.0308963
	9	34.5235	0.26865	0.498737	0.509535	0.557199	0.394719	0.128807	0.0668254	0.508326	0.791071	0.56715	0.0122016
	9	35	0.254992	0.513977	0.522416	0.565259	0.345236	0.136606	0.0622322	0.466269	0.823197	0.578742	0.00853089
	9	36	0.249781	0.49052	0.480674	0.58156	0.249461	0.138005	0.0973741	0.348677	0.897063	0.576167	0.0444081
	9	37	0.271711	0.492081	0.471254	0.559105	0.169918	0.142374	0.119949	0.236493	0.958517	0.542281	0.0978621
	9	37.5412	0.291174	0.446177	0.424798	0.523973	0.137467	0.130226	0.142429	0.172579	0.981809	0.514981	0.095563
	9	38	0.308114	0.434077	0.422437	0.525515	0.119184	0.133201	0.0987997	0.236109	0.926007	0.499995	0.112458
	9	39	0.342797	0.344877	0.342735	0.378548	0.0850478	0.142311	0.074994	0.30875	0.801003	0.481493	0.0976408
	9	40	0.370448	0.324287	0.326064	0.356254	0.0601036	0.192489	0.0495568	0.414834	0.675114	0.484712	0.101192
	9	41	0.387502	0.284011	0.288738	0.294755	0.0449937	0.220019	0.0401681	0.467323	0.553689	0.508649	0.0599906
	9	41.7506	0.392485	0.304219	0.315215	0.296385	0.0398456	0.286397	0.0210321	0.537648	0.468641	0.537421	0.0591574
	9	42	0.418532	0.304018	0.31063	0.285493	0.0336594	0.278574	0.0225779	0.533981	0.487757	0.529759	0.0536042
	9	43	0.513905	0.260667	0.258477	0.239724	0.017383	0.210081	0.04284	0.491442	0.562714	0.486633	0.0186757
	9	44	0.580436	0.228	0.200343	0.216818	0.0160651	0.170798	0.0599609	0.462333	0.630313	0.426229	0.0293458
	9	44.485	0.598605	0.163338	0.122018	0.19535	0.0207102	0.156544	0.0545863	0.445426	0.658662	0.392666	0.0645156
	9	44.8109	0.612349	0.186755	0.121996	0.23883	0.0195832	0.107938	0.0536586	0.417467	0.828908	0.375707	0.0755559
	9	44.8109	0.612349	0.186755	0.121996	0.23883	0.0195832	0.107938	0.0536586	0.417467	0.828908	0.375707	0.0755559
	9	44.8109	0.612349	0.186755	0.121996	0.23883	0.0195832	0.107938	0.0536586	0.417467	0.828908	0.375707	0.0755559
	9	45	0.619861	0.173951	0.122466	0.202672	0.0196214	0.128213	0.0532692	0.436557	0.857878	0.377172	0.0624126
	9	45.7399	0.602852	0.14482	0.158	0.0903779	0.0196014	0.255007	0.0696357	0.542959	0.903973	0.389412	0.0449417
	9	45.7399	0.602852	0.14482	0.158	0.0903779	0.0196014	0.255007	0.0696357	0.542959	0.903973	0.389412	0.0449417
	9	46	0.623886	0.147724	0.163413	0.0940951	0.0213402	0.246207	0.0664633	0.515323	0.912144	0.390744	0.0473603
	9	47	0.709067	0.182291	0.20674	0.100241	0.0289508	0.220579	0.111799	0.462722	0.941731	0.396177	0.0674994
	9	48	0.798407	0.197114	0.210658	0.11957	0.0379794	0.229062	0.118974	0.47138	0.96771	0.40133	0.0752976
	9	49	0.887282	0.213136	0.235102	0.128881	0.0483074	0.219216	0.117435	0.416462	0.989139	0.405023	0.0926994
	9	50	0.970483	0.237128	0.224932	0.187353	0.0597581	0.190323	0.120051	0.371365	1.00513	0.406006	0.0974505
	9	51	1.04319	0.258958	0.252099	0.226656	0.0721079	0.182094	0.0990009	0.365156	1.01493	0.403136	0.103951
	9	52	1.10171	0.300882	0.276103	0.245017	0.085106	0.166931	0.106582	0.338237	1.01804	0.395591	0.11768
	9	53	1.14373	0.315601	0.284802	0.338412	0.0984958	0.140807	0.094388	0.296367	1.01425	0.383039	0.131403
	9	54	1.16833	0.329343	0.294824	0.366888	0.112034	0.125369	0.058352	0.269885	1.00377	0.365707	0.132638
	9	54.098	1.1698	0.345025	0.318682	0.386181	0.113361	0.123949	0.0626161	0.272577	1.0024	0.363776	0.137844
	9	55	1.10706	0.377181	0.345736	0.400381	0.125588	0.164191	0.019454	0.273286	1.03499	0.416503	0.110209
	9	56	1.02245	0.363955	0.328938	0.393903	0.151306	0.177019	0.0308989	0.290098	1.06659	0.47854	0.103749
	9	57	0.92722	0.356494	0.316135	0.42528	0.19127	0.197864	0.0632884	0.26294	1.09284	0.542419	0.0821169
	9	58	0.82913	0.37677	0.325601	0.478139	0.24548	0.249759	0.128795	0.26422	1.11348	0.606011	0.0860191
	9	59	0.737198	0.382645	0.329145	0.510819	0.312364	0.284403	0.228384	0.246966	1.12856	0.667322	0.114352
	9	60	0.659702	0.387884	0.320012	0.538871	0.389154	0.357553	0.324016	0.274269	1.13835	0.724692	0.0959009
	9	61	0.602099	0.35387	0.287729	0.542008	0.472454	0.409531	0.456334	0.261724	1.14322	0.77688	0.0962518
	9	62	0.566192	0.397454	0.321533	0.554585	0.558761	0.482297	0.675254	0.226386	1.14355	0.823069	0.0995167
	9	62.0397	0.565207	0.398902	0.322182	0.553938	0.562199	0.497013	0.685755	0.227005	1.14348	0.82477	0.0986562
	9	63	0.544433	0.332538	0.310029	0.246206	0.922951	0.498569	0.598641	0.250283	0.828839	0.701187	0.106095
	9	63.9141	0.53337	0.295111	0.30134	0.0880011	1.25139	0.431059	0.54194	0.227536	0.533908	0.575552	0.0946618
	9	64	0.541768	0.307761	0.307901	0.0852515	1.21821	0.431076	0.554058	0.238991	0.508146	0.579285	0.0885699
	9	64.2187	0.566032	0.331926	0.320709	0.0796945	1.13044	0.43111	0.57725	0.260964	0.43943	0.592991	0.0760976
	9	64.2187	0.566032	0.331926	0.320709	0.0796945	1.13044	0.43111	0.57725	0.260964	0.43943	0.592991	0.0760976
	9	64.8342	0.331188	0.286213	0.26243	0.0310718	0.706679	0.367882	0.478583	0.240492	0.448677	0.374062	0.0376552
	9	64.8342	0.331188	0.286213	0.26243	0.0310718	0.706679	0.367882	0.478583	0.240492	0.448677	0.374062	0.0376552
	9	64.8342	0.331188	0.286213	0.26243	0.0310718	0.706679	0.367882	0.478583	0.240492	0.448677	0.374062	0.0376552
	9	64.8342	0.331188	0.286213	0.26243	0.0310718	0.706679	0.367882	0.478583	0.240492	0.448677	0.374062	0.0376552
	9	65	0.327882	0.259176	0.239644	0.0315744	0.706682	0.368455	0.492825	0.26249	0.543273	0.385652	0.0369519
	9	65.1405	0.325095	0.230167	0.215474	0.0320764	0.706685	0.369026	0.506574	0.283335	0.616387	0.398946	0.0362473
	9	65.1405	0.325095	0.230167	0.215474	0.0320764	0.706685	0.369026	0.506574	0.283335	0.616387	0.398946	0.0362473
	9	65.1405	0.325095	0.230167	0.215474	0.0320764	0.706685	0.369026	0.506574	0.283335	0.616387	0.398946	0.0362473
	9	65.1405	0.325095	0.230167	0.215474	0.0320764	0.706685	0.369026	0.506574	0.283335	0.616387	0.398946	0.0362473
	9	65.1405	0.325095	0.230167	0.215474	0.0320764	0.706685	0.369026	0.506574	0.283335	0.616387	0.398946	0.0362473
	9	65.1405	0.325095	0.230167	0.215474	0.0320764	0.706685	0.369026	0.506574	0.283335	0.616387	0.398946	0.0362473
	9	66	0.383927	0.198513	0.197652	0.0513935	0.672833	0.366961	0.411985	0.281668	0.606567	0.28021	0.0421167
	9	67	0.461153	0.17677	0.195115	0.115744	0.633319	0.39701	0.325819	0.259471	0.596548	0.214717	0.0258627
	9	67.1165	0.470372	0.176768	0.195295	0.121647	0.628812	0.395457	0.316665	0.259655	0.595778	0.212868	0.0255979
	10	0	0.339004	0.28089	0.443342	0.632833	0.081363	1.0496	0.291006	0.400758	0.0592129	0.344677	0.380119
	10	0.246366	0.389122	0.309427	0.482521	0.645189	0.116834	1.06452	0.310969	0.369905	0.078562	0.377196	0.37778
	10	1	0.30552	0.322843	0.541745	0.586418	0.156159	0.933869	0.32952	0.275251	0.0527677	0.333584	0.284242
	10	1.47946	0.250759	0.329286	0.580772	0.54103	0.182069	0.880171	0.337404	0.246434	0.0422947	0.312483	0.228669
	10	1.47946	0.250759	0.329286	0.580772	0.54103	0.182069	0.880171	0.337404	0.246434	0.0422947	0.312483	0.228669
	10	2	0.306165	0.272605	0.512308	0.499227	0.0661635	1.0016	0.346397	0.342077	0.0555292	0.204198	0.225275
	10	2.09278	0.311782	0.272605	0.512308	0.499227	0.0510472	1.0016	0.346397	0.34448	0.0575396	0.187051	0.225243
	10	2.09278	0.311782	0.272605	0.512308	0.499227	0.0510472	1.0016	0.346397	0.34448	0.0575396	0.187051	0.225243
	10	2.09278	0.311782	0.272605	0.512308	0.499227	0.0510472	1.0016	0.346397	0.34448	0.0575396	0.187051	0.225243
	10	3	0.300953	0.17901	0.400704	0.202689	0.0660941	1.00118	0.320211	0.476221	0.0150541	0.135559	0.26489
	10	3.02136	0.300552	0.17901	0.400704	0.202689	0.0665906	1.00118	0.320211	0.476221	0.0151279	0.134313	0.26489
	10	4	0.368087	0.21188	0.431579	0.180887	0.162439	1.0321	0.364864	0.428635	0.014217	0.143216	0.231082
	10	4.26837	0.386821	0.206959	0.421581	0.179717	0.192306	1.01087	0.368569	0.388942	0.0190735	0.145474	0.201185
	10	4.5997	0.37711	0.278073	0.492865	0.183721	0.198355	0.867006	0.344758	0.312534	0.0371061	0.224346	0.22815
	10	4.5997	0.37711	0.278073	0.492865	0.183721	0.198355	0.867006	0.344758	0.312534	0.0371061	0.224346	0.22815
	10	5	0.382701	0.25869	0.461063	0.165217	0.209377	0.83755	0.331806	0.318512	0.041946	0.232574	0.270895
	10	6	0.393458	0.230161	0.426027	0.129248	0.238697	0.828406	0.295127	0.361109	0.058722	0.252556	0.386022
	10	7	0.397963	0.20089	0.355273	0.117023	0.269625	0.90407	0.342176	0.391929	0.0825645	0.270428	0.51771
	10	8	0.394483	0.160748	0.287783	0.0953025	0.30093	0.835819	0.299698	0.396335	0.113728	0.284659	0.691064
	10	9	0.382102	0.139517	0.2609	0.0898918	0.331539	0.816821	0.285173	0.424073	0.152119	0.294165	0.820696
	10	10	0.361077	0.107934	0.205668	0.05398	0.360758	0.82904	0.271477	0.450499	0.197203	0.298603	1.06006
	10	11	0.332973	0.0553294	0.123363	0.0334917	0.38836	0.781166	0.270164	0.420595	0.247979	0.298435	1.31155
	10	12	0.300419	0.013372	0.0508224	0.0331618	0.414541	0.751986	0.278741	0.419206	0.303068	0.294719	1.49183
	10	12.2052	0.293463	0.0079394	0.0454964	0.0290238	0.419778	0.749254	0.30154	0.396571	0.314764	0.293637	1.52141
	10	13	0.350576	0.0333323	0.0777248	0.0491758	0.458237	0.655072	0.212789	0.370497	0.273889	0.273485	1.61987
	10	14	0.427315	0.0476149	0.0876333	0.0782211	0.499731	0.549462	0.166884	0.311588	0.220629	0.242658	1.62558
	10	15	0.506702	0.0698874	0.128763	0.153879	0.528898	0.525382	0.170878	0.290612	0.16795	0.207254	1.63715
	10	16	0.586178	0.150792	0.24616	0.293707	0.54271	0.397767	0.090097	0.251194	0.11908	0.169999	1.75318
	10	17	0.663969	0.219629	0.314015	0.411539	0.540665	0.378423	0.0640374	0.278621	0.0771315	0.134141	1.87158
	10	17.561	0.706446	0.231869	0.335449	0.471549	0.533141	0.379445	0.055814	0.291213	0.0575471	0.11574	1.80105
	10	18	0.827221	0.252271	0.362878	0.49359	0.538519	0.368945	0.0680898	0.296024	0.0691541	0.0586325	1.81889
	10	18.2022	0.855397	0.232866	0.331473	0.477819	0.534697	0.357707	0.0828666	0.304711	0.0739325	0.0392614	1.84805
	10	19	0.573952	0.133953	0.206858	0.447974	0.377467	0.345815	0.0314561	0.298045	0.0643462	0.0151737	1.83999
	10	19.1754	0.512397	0.12121	0.191178	0.445619	0.363524	0.344221	0.0271017	0.291775	0.061561	0.0212908	1.84227
	10	20	0.48154	0.0820006	0.1418	0.358291	0.309577	0.312934	0.0534459	0.197541	0.0444372	0.0398695	1.95531
	10	21	0.449451	0.0668203	0.12835	0.303991	0.22588	0.220713	0.0462753	0.0974572	0.0290928	0.0699468	2.21789
	10	22	0.423772	0.0692676	0.15203	0.265458	0.134554	0.170155	0.0287824	0.0644361	0.0229827	0.107352	2.34154
	10	23	0.406943	0.0663846	0.162876	0.263503	0.0562489	0.154175	0.00495316	0.0739223	0.0284186	0.15079	2.31533
	10	23.302	0.404183	0.0658521	0.163284	0.257506	0.0383099	0.161926	0.00484965	0.0749823	0.0323527	0.164813	2.32147
	10	23.9416	0.405089	0.0187954	0.0552913	0.372891	0.0381473	0.145766	0.00697852	0.06724	0.121054	0.168265	2.31259
	10	24	0.402029	0.0192371	0.0560737	0.370356	0.0368125	0.144497	0.00699805	0.0656274	0.122113	0.170572	2.31363
	10	25	0.355618	0.0354207	0.0448609	0.306111	0.0175084	0.165892	0.0350687	0.0754778	0.141328	0.215574	2.13843
	10	26	0.324733	0.0579643	0.045502	0.273789	0.006193	0.144835	0.0203976	0.109648	0.161422	0.269293	1.7193
	10	27	0.314661	0.16814	0.105912	0.25881	0.00402437	0.141228	0.013997	0.137616	0.180763	0.327786	1.38873
	10	27.6068	0.319894	0.210512	0.142252	0.258117	0.00716207	0.131356	0.00784961	0.137657	0.191592	0.36361	1.2808
	10	28	0.439929	0.163311	0.143721	0.43048	0.0156041	0.131145	0.0513609	0.210811	0.165527	0.338064	1.09099
	10	28.3946	0.570073	0.13407	0.158723	0.53831	0.0469814	0.142481	0.0813671	0.257108	0.141411	0.312704	0.982602
	10	28.7317	0.486862	0.0991439	0.125324	0.568574	0.0996701	0.142893	0.119988	0.335428	0.20888	0.410647	0.945909
	10	29	0.443967	0.074458	0.0932152	0.518661	0.104542	0.152911	0.143399	0.406274	0.234451	0.447749	0.913418
	10	29.7589	0.324925	0.00727728	0.00887928	0.46596	0.123941	0.243281	0.237078	0.636082	0.309209	0.548967	0.689283
	10	29.7589	0.324925	0.00727728	0.00887928	0.46596	0.123941	0.243281	0.237078	0.636082	0.309209	0.548967	0.689283
	10	29.7589	0.324925	0.00727728	0.00887928	0.46596	0.123941	0.243281	0.237078	0.636082	0.309209	0.548967	0.689283
	10	30	0.332094	0.0323296	0.0443698	0.504047	0.148503	0.249022	0.209872	0.584029	0.273645	0.559106	0.776814
	10	30.9093	0.347441	0.082608	0.134443	0.476288	0.291112	0.320771	0.0830853	0.349226	0.143421	0.577457	0.975812
	10	31	0.346285	0.0848764	0.136946	0.507508	0.295046	0.322808	0.0889617	0.353613	0.141001	0.55583	0.981313
	10	32	0.327118	0.0790786	0.137719	0.630248	0.328803	0.366572	0.108101	0.390939	0.113374	0.325935	1.03028
	10	33	0.297531	0.0538856	0.0939564	0.673354	0.340766	0.35638	0.113991	0.469118	0.0895563	0.140866	0.855344
	10	33.0012	0.297492	0.0538856	0.0939564	0.673354	0.340766	0.35638	0.113991	0.469118	0.0895334	0.140694	0.855344
	10	34	0.256798	0.0482915	0.086821	0.623212	0.299286	0.372032	0.142644	0.482013	0.0691587	0.237945	0.913076
	10	35	0.218217	0.0428062	0.0747431	0.537615	0.251367	0.39001	0.203985	0.412028	0.0507924	0.357523	0.98299
	10	36	0.184914	0.0557876	0.0590262	0.408964	0.202617	0.387339	0.208364	0.32504	0.0352517	0.490913	1.13561
	10	37	0.159608	0.0463409	0.0492334	0.336872	0.158882	0.40482	0.302765	0.300763	0.0230711	0.627673	1.27344
	10	37.8863	0.145372	0.0467011	0.039563	0.256281	0.127965	0.422292	0.327272	0.26928	0.0152566	0.743432	1.1449
	10	38	0.146303	0.0425208	0.0442496	0.267557	0.129539	0.421259	0.321298	0.258769	0.0134433	0.738296	1.12348
	10	39	0.155862	0.089632	0.104576	0.362593	0.144422	0.568111	0.36754	0.316418	0.00263049	0.687411	1.34314
	10	40	0.167831	0.12252	0.133444	0.528972	0.160618	0.690302	0.539244	0.27048	0.00271586	0.626939	1.31781
	10	41	0.181763	0.190825	0.226234	0.63658	0.177172	0.805311	0.587248	0.3308	0.0151149	0.558694	1.3991
	10	42	0.196787	0.229142	0.298166	0.73841	0.193074	0.845266	0.656717	0.354639	0.0394729	0.485513	1.49685
	10	43	0.211758	0.26956	0.327721	0.848975	0.207424	0.968063	0.734386	0.449631	0.073602	0.410985	1.45244
	10	44	0.225507	0.300655	0.390626	0.934466	0.219576	1.05584	0.73393	0.477773	0.114118	0.338939	1.50241
	10	44.8625	0.235652	0.419203	0.540746	1.11103	0.228027	1.13017	0.802347	0.454593	0.151414	0.281437	1.4515
	10	45	0.233321	0.422601	0.539137	1.11522	0.21676	1.12528	0.781115	0.452257	0.155922	0.263503	1.46688
	10	46	0.221476	0.462264	0.561687	1.20503	0.139686	0.888938	0.664545	0.319853	0.197275	0.143459	1.7692
	10	47	0.220515	0.495653	0.587679	1.27694	0.0760372	0.776391	0.620342	0.2156	0.25306	0.0548773	1.73489
	10	47.1402	0.221364	0.495653	0.587679	1.27926	0.0685383	0.764772	0.613517	0.209815	0.26192	0.0457829	1.73907
	10	47.7541	0.0878536	0.447125	0.529785	0.983089	0.00461764	0.824392	0.711627	0.218029	0.167995	0.0304835	1.83284
	10	48	0.108218	0.4556	0.531852	0.983299	0.00205832	0.709286	0.64055	0.181758	0.166927	0.0284837	1.82637
	10	48.3956	0.143495	0.460008	0.528695	0.986028	0.00710201	0.507327	0.523162	0.127581	0.165072	0.0249786	1.78311
	10	49	0.142964	0.511471	0.56713	1.04491	0.00751215	0.566604	0.57972	0.143426	0.18625	0.0405516	1.76839
	10	50	0.140071	0.609635	0.676235	1.1533	0.00806967	0.579878	0.629187	0.113904	0.22319	0.0768678	1.79396
	10	50.6949	0.136768	0.671098	0.736866	1.21475	0.00838425	0.624966	0.672616	0.121397	0.24919	0.107857	1.85544
	10	51	0.134228	0.671493	0.730474	1.22561	0.00689278	0.631764	0.636063	0.126116	0.277385	0.141966	1.85744
	10	52	0.132651	0.67629	0.725444	1.23693	0.0152901	0.560723	0.522767	0.125293	0.368793	0.289669	1.78547
	10	52.1614	0.133316	0.677493	0.72662	1.23927	0.0184077	0.542244	0.500222	0.12561	0.38283	0.3175	1.76354
	10	52.4665	0.139595	0.63723	0.664253	1.16777	0.0185644	0.829547	0.669371	0.243126	0.438106	0.253102	1.68268
	10	52.7731	0.146346	0.667375	0.726584	1.22034	0.0609511	0.86842	0.663712	0.255319	0.563831	0.33679	1.65222
	10	53	0.136875	0.714702	0.756526	1.25419	0.0425846	0.868206	0.653885	0.240668	0.53297	0.330741	1.56191
	10	53.3884	0.13294	0.835659	0.841017	1.34612	0.018801	0.794942	0.552317	0.208703	0.480756	0.319157	1.26677
	10	54	0.0772253	0.861773	0.842428	1.50567	0.0123293	0.969209	0.75908	0.236431	0.472168	0.316325	1.22275
	10	55	0.0251439	0.744766	0.734411	1.36419	0.00768503	1.06475	0.999557	0.170684	0.445908	0.296079	1.24664
	10	55.275	0.0224794	0.718716	0.712992	1.3255	0.00805502	1.07303	1.02835	0.155817	0.436336	0.287381	1.25986
	10	55.275	0.0224794	0.718716	0.712992	1.3255	0.00805502	1.07303	1.02835	0.155817	0.436336	0.287381	1.25986
	10	55.275	0.0224794	0.718716	0.712992	1.3255	0.00805502	1.07303	1.02835	0.155817	0.436336	0.287381	1.25986
	10	55.275	0.0224794	0.718716	0.712992	1.3255	0.00805502	1.07303	1.02835	0.155817	0.436336	0.287381	1.25986
	10	55.275	0.0224794	0.718716	0.712992	1.3255	0.00805502	1.07303	1.02835	0.155817	0.436336	0.287381	1.25986
	10	55.275	0.0224794	0.718716	0.712992	1.3255	0.00805502	1.07303	1.02835	0.155817	0.436336	0.287381	1.25986
	10	55.892	0.0192359	0.640613	0.628682	1.26042	0.00805263	0.715342	0.818316	0.166797	0.537394	0.292478	1.50182
	10	56	0.0184314	0.63828	0.627177	1.25494	0.00817534	0.71776	0.816554	0.164505	0.509226	0.29475	1.4896
	10	57	0.0487311	0.531314	0.555631	1.16069	0.00827094	0.905061	1.17196	0.180008	0.31843	0.296715	1.34735
	10	57.1396	0.057106	0.500545	0.536983	1.15032	0.00813192	0.962803	1.27324	0.182576	0.305792	0.294218	1.32069
	10	58	0.0165033	0.624377	0.598669	1.08958	0.0277476	0.874929	1.10683	0.246783	0.346447	0.484799	1.35424
	10	58.3853	0.0249786	0.625342	0.589902	1.04696	0.0401718	0.903386	1.10005	0.303878	0.363876	0.576768	1.34248
	10	58.9996	0.0250925	0.494731	0.506992	0.975797	0.0402485	0.63656	0.758346	0.279432	0.363836	0.574861	1.43903
	10	58.9996	0.0250925	0.494731	0.506992	0.975797	0.0402485	0.63656	0.758346	0.279432	0.363836	0.574861	1.43903
	10	58.9996	0.0250925	0.494731	0.506992	0.975797	0.0402485	0.63656	0.758346	0.279432	0.363836	0.574861	1.43903
	10	59	0.0250926	0.494731	0.506992	0.975797	0.0402485	0.63656	0.758346	0.279432	0.363807	0.575043	1.43903
	10	59.6154	0.0254887	0.554745	0.519246	0.901935	0.0402521	0.596772	0.717475	0.404738	0.327821	0.831486	1.36804
	10	59.6154	0.0254887	0.554745	0.519246	0.901935	0.0402521	0.596772	0.717475	0.404738	0.327821	0.831486	1.36804
	10	59.6154	0.0254887	0.554745	0.519246	0.901935	0.0402521	0.596772	0.717475	0.404738	0.327821	0.831486	1.36804
	10	59.6154	0.0254887	0.554745	0.519246	0.901935	0.0402521	0.596772	0.717475	0.404738	0.327821	0.831486	1.36804
	10	59.9202	0.0277938	0.64801	0.706649	0.854224	0.040325	0.620818	0.736198	0.377218	0.279363	0.936657	1.61883
	10	60	0.031628	0.650178	0.716402	0.856278	0.045223	0.620818	0.736198	0.377218	0.283434	0.932484	1.60236
	10	61	0.106581	0.804757	0.883832	1.05469	0.130772	0.661019	0.830507	0.491727	0.360263	0.856893	1.12449
	10	61.4867	0.157015	0.888949	0.965842	1.16645	0.184305	0.693645	0.82867	0.557237	0.410527	0.802808	0.878871
	10	61.7918	0.151424	0.622489	0.819522	1.05732	0.099055	0.897625	0.704702	0.858107	0.351541	0.687249	0.792991
	10	61.7918	0.151424	0.622489	0.819522	1.05732	0.099055	0.897625	0.704702	0.858107	0.351541	0.687249	0.792991
	10	62	0.159469	0.599332	0.781687	1.03739	0.100522	0.885325	0.726645	0.884578	0.329544	0.638547	0.741034
	10	63	0.187987	0.56973	0.572347	1.04256	0.113311	0.88149	0.847164	0.989591	0.261624	0.437066	0.558876
	10	63.6921	0.196404	0.590784	0.556437	1.05323	0.126915	0.882669	0.856861	0.978974	0.258759	0.354618	0.436384
	10	63.6921	0.196404	0.590784	0.556437	1.05323	0.126915	0.882669	0.856861	0.978974	0.258759	0.354618	0.436384
	10	63.6921	0.196404	0.590784	0.556437	1.05323	0.126915	0.882669	0.856861	0.978974	0.258759	0.354618	0.436384
	11	0	0.183873	0.344084	0.322212	0.545737	0.00971507	0.640507	0.558921	0.40622	0.562032	1.32403	0.320035
	11	0.526846	0.182639	0.489998	0.433048	0.769715	0.00971507	0.791319	0.624105	0.556195	0.542956	1.33005	0.294623
	11	0.526846	0.182639	0.489998	0.433048	0.769715	0.00971507	0.791319	0.624105	0.556195	0.542956	1.33005	0.294623
	11	0.526846	0.182639	0.489998	0.433048	0.769715	0.00971507	0.791319	0.624105	0.556195	0.542956	1.33005	0.294623
	11	0.526847	0.182639	0.489998	0.433048	0.769715	0.00971507	0.791319	0.624105	0.556195	0.542956	1.33005	0.294623
	11	1	0.151802	0.502557	0.446311	0.796969	0.00984	0.793351	0.613469	0.57918	0.48553	1.24603	0.276614
	11	2	0.0868336	0.565378	0.528135	0.907446	0.0149546	0.807284	0.602041	0.611411	0.362381	1.05048	0.173813
	11	3	0.0347027	0.556983	0.557016	0.915782	0.0260176	0.936014	0.652025	0.635639	0.247307	0.844585	0.140796
	11	4	0.00847038	0.563867	0.61405	0.940284	0.0412339	0.993018	0.634841	0.715732	0.15307	0.649355	0.0830683
	11	4.065	0.0077336	0.565026	0.614746	0.924409	0.0423141	0.996039	0.650595	0.699989	0.147884	0.63754	0.0841986
	11	4.065	0.0077336	0.565026	0.614746	0.924409	0.0423141	0.996039	0.650595	0.699989	0.147884	0.63754	0.0841986
	11	5	0.0200139	0.725975	0.824198	1.08342	0.0871035	0.575234	0.449797	0.545519	0.17899	0.73222	0.183935
	11	5.62793	0.0314888	0.751479	0.85261	1.10405	0.123305	0.413069	0.383516	0.447359	0.196491	0.78968	0.19623
	11	5.62793	0.0314888	0.751479	0.85261	1.10405	0.123305	0.413069	0.383516	0.447359	0.196491	0.78968	0.19623
	11	6	0.0193396	0.708672	0.828618	1.02706	0.114688	0.464102	0.454845	0.444002	0.21299	0.707473	0.185273
	11	7	0.0171382	0.805814	0.991022	1.19805	0.104441	0.604484	0.606319	0.469013	0.262661	0.48692	0.150264
	11	7.51302	0.0331606	0.790303	1.00716	1.11134	0.10842	0.655838	0.662341	0.463156	0.290179	0.382472	0.131757
	11	8	0.0945223	0.680576	0.883529	0.98037	0.206845	0.780378	0.599956	0.423734	0.318821	0.470414	0.118616
	11	8.12642	0.117255	0.652648	0.853582	0.945933	0.235157	0.801002	0.585954	0.414584	0.329626	0.492475	0.115103
	11	9	0.0625512	0.71954	0.964874	0.926219	0.389153	0.787175	0.497396	0.422569	0.367202	0.355333	0.119189
	11	9.36856	0.0681954	0.72252	0.964803	0.929849	0.457903	0.786208	0.476837	0.433198	0.395302	0.294385	0.112122
	11	10	0.106109	0.833678	1.06643	1.06059	0.511669	0.699554	0.429925	0.427953	0.390148	0.231708	0.139145
	11	11	0.179667	0.993071	1.22046	1.19573	0.602186	0.598689	0.386949	0.360406	0.371457	0.142785	0.189941
	11	11.9047	0.254531	1.12992	1.35218	1.262	0.686372	0.523296	0.378653	0.321547	0.345789	0.0789285	0.228859
	11	12	0.259015	1.13139	1.35226	1.26194	0.693677	0.523296	0.378653	0.32395	0.368397	0.0764142	0.229346
	11	13	0.30708	1.18821	1.43544	0.921437	0.772223	1.05762	0.665531	0.597804	0.629022	0.0639692	0.192719
	11	13.2085	0.317158	1.18688	1.44698	0.902867	0.788704	1.07081	0.674416	0.602903	0.686085	0.0643888	0.18368
	11	14	0.304046	1.28049	1.53483	0.989274	0.777411	0.976841	0.622486	0.521688	0.714925	0.0681474	0.20022
	11	15	0.284227	1.49623	1.80576	1.15474	0.750505	0.712429	0.457737	0.343255	0.741364	0.0728005	0.193059
	11	16	0.2619	1.7547	2.10819	1.39711	0.707879	0.408842	0.300486	0.168384	0.754743	0.076912	0.19905
	11	17	0.238357	1.94643	2.31365	1.56452	0.650435	0.255875	0.209181	0.0751505	0.754288	0.0799927	0.21123
	11	18	0.214789	1.98824	2.36724	1.59513	0.582209	0.114115	0.125166	0.0269983	0.740681	0.0816841	0.197861
	11	18.062	0.21335	1.98824	2.36724	1.59513	0.57776	0.114115	0.125166	0.0269983	0.739444	0.0817391	0.197861
	11	18.7967	0.290305	2.05932	2.39346	1.80334	0.555211	0.112129	0.121562	0.0356465	0.764363	0.0854028	0.207272
	11	19	0.28648	2.04699	2.38795	1.8049	0.535953	0.11281	0.121495	0.0423993	0.802655	0.0934271	0.266578
	11	19.9089	0.292087	1.91977	2.23356	1.78465	0.449727	0.112974	0.123949	0.0957491	0.987896	0.183844	0.435045
	11	20	0.298286	1.92068	2.23991	1.78465	0.446066	0.112812	0.124125	0.096286	0.989126	0.184726	0.433145
	11	21	0.374486	1.98326	2.28893	1.77357	0.404909	0.130954	0.166551	0.109308	0.996019	0.194134	0.408943
	11	22	0.462624	1.92862	2.21601	1.61777	0.364266	0.123918	0.197074	0.111644	0.990257	0.2013	0.410728
	11	23	0.556836	1.91432	2.34435	1.58234	0.328283	0.108627	0.215377	0.144963	0.972197	0.204394	0.34361
	11	24	0.650419	1.73873	2.18087	1.39636	0.301788	0.116434	0.23051	0.140581	0.944207	0.202685	0.32961
	11	25	0.73727	1.65693	2.11856	1.22538	0.288806	0.118875	0.210805	0.113754	0.911254	0.196531	0.337838
	11	25.4325	0.771526	1.64062	2.08819	1.18417	0.287812	0.118433	0.199729	0.0917625	0.897207	0.192769	0.332965
	11	26	0.796116	1.66549	2.12576	1.18317	0.315656	0.121934	0.228161	0.0868794	0.885737	0.143452	0.326925
	11	27	0.810488	1.65274	2.18977	1.18949	0.363234	0.190697	0.398673	0.0431874	0.874323	0.0743631	0.210759
	11	27.8594	0.800319	1.68546	2.25722	1.20971	0.402931	0.210321	0.417135	0.040946	0.867263	0.0359395	0.171939
	11	28	0.790777	1.65236	2.22673	1.19466	0.411215	0.200602	0.41614	0.0368761	0.879759	0.0374456	0.181699
	11	29	0.719947	1.65907	2.1571	1.27733	0.472604	0.202991	0.476028	0.0510351	0.972602	0.0520454	0.244255
	11	30	0.644623	1.74589	2.12155	1.22257	0.538191	0.177609	0.527783	0.0206083	1.05811	0.0727286	0.298166
	11	31	0.56619	1.50884	1.78213	1.05567	0.607197	0.202697	0.685934	0.00399492	1.1185	0.0969571	0.394378
	11	31.3936	0.534867	1.46224	1.69548	1.04137	0.634925	0.182711	0.70521	0.00241534	1.1329	0.106711	0.419995
	11	31.3936	0.534867	1.46224	1.69548	1.04137	0.634925	0.182711	0.70521	0.00241534	1.1329	0.106711	0.419995
	11	31.3936	0.534867	1.46224	1.69548	1.04137	0.634925	0.182711	0.70521	0.00241534	1.1329	0.106711	0.419995
	11	32	0.53265	1.36124	1.58782	1.00477	0.623739	0.172524	0.695606	0.0154122	1.15259	0.0832599	0.357367
	11	32.7692	0.530427	1.03395	1.24831	0.830583	0.609264	0.202988	0.750085	0.0208454	1.13601	0.0920704	0.158139
	11	33	0.54334	1.05419	1.26959	0.866697	0.602538	0.146986	0.676501	0.0290794	1.11718	0.0976156	0.1927
	11	34	0.605992	0.943156	1.20884	0.830371	0.571831	0.132934	0.478017	0.0684527	1.02538	0.130557	0.372994
	11	35	0.676823	0.813526	1.10258	0.807928	0.53868	0.102196	0.340337	0.122417	0.918598	0.179133	0.440129
	11	36	0.751489	0.751589	1.07706	0.763823	0.50331	0.169907	0.278132	0.167558	0.800575	0.242883	0.469421
	11	37	0.826264	0.758473	1.1201	0.776352	0.466079	0.2127	0.219865	0.223397	0.676985	0.31869	0.582059
	11	38	0.89874	0.765584	1.15155	0.778818	0.427499	0.359	0.203902	0.297525	0.554957	0.401604	0.767174
	11	38.2118	0.913657	0.773546	1.16506	0.79315	0.419216	0.384428	0.192284	0.310848	0.530014	0.419561	0.775784
	11	38.2118	0.913657	0.773546	1.16506	0.79315	0.419216	0.384428	0.192284	0.310848	0.530014	0.419561	0.775784
	11	38.2118	0.913657	0.773546	1.16506	0.79315	0.419216	0.384428	0.192284	0.310848	0.530014	0.419561	0.775784
	11	39	0.938094	0.805591	1.18292	0.805046	0.446442	0.361859	0.221114	0.240795	0.558449	0.411659	0.743264
	11	40	0.970851	0.831012	1.18458	0.820093	0.481739	0.245106	0.219248	0.117429	0.592365	0.396618	0.690595
	11	41	1.00419	0.865242	1.2312	0.906427	0.517378	0.207315	0.227742	0.0744169	0.623108	0.3759	0.634683
	11	42	1.03661	0.875475	1.22307	0.915086	0.552688	0.248238	0.238817	0.0726574	0.650047	0.349739	0.630014
	11	43	1.06691	0.868233	1.23151	0.937776	0.586887	0.281527	0.259811	0.0567601	0.672794	0.318726	0.637297
	11	44	1.09428	0.859011	1.215	0.917846	0.619141	0.256865	0.247452	0.0570717	0.691223	0.283808	0.473992
	11	45	1.11826	0.861627	1.17354	0.943167	0.648625	0.257988	0.239681	0.0661166	0.705446	0.24625	0.405978
	11	46	1.13862	0.87048	1.17115	0.944733	0.674584	0.211315	0.197239	0.108345	0.715771	0.207538	0.375446
	11	47	1.15516	0.975774	1.29076	0.927653	0.696386	0.134947	0.117604	0.117927	0.722641	0.16926	0.294993
	11	48	1.16763	0.991557	1.28669	0.936329	0.713579	0.171844	0.160091	0.155053	0.726565	0.132955	0.254701
	11	49	1.17568	0.997883	1.29783	0.981475	0.72593	0.130038	0.112699	0.210296	0.728055	0.0999745	0.181014
	11	50	1.17894	1.03484	1.33867	0.995004	0.733466	0.135513	0.113954	0.237892	0.727575	0.0713705	0.150654
	11	51	1.17717	1.05388	1.34466	1.06605	0.736491	0.110446	0.110827	0.293549	0.725492	0.0478332	0.137479
	11	51.2282	1.17606	1.06579	1.3557	1.08182	0.736603	0.126163	0.111589	0.304568	0.724822	0.0432118	0.130774
	11	52	1.32975	1.03468	1.33109	1.04596	0.717553	0.157586	0.167314	0.267952	0.608862	0.0315117	0.113243
	11	53	1.46297	1.0097	1.33391	1.04327	0.686239	0.227843	0.300723	0.187341	0.460002	0.0254114	0.123704
	11	54	1.54499	1.03093	1.38322	1.05388	0.651744	0.299822	0.405445	0.175116	0.322401	0.0300073	0.124207
	11	54.0501	1.54809	1.03093	1.38322	1.05388	0.650031	0.299822	0.405445	0.175116	0.316003	0.0304884	0.124207
	11	54.3493	1.54924	0.99635	1.35499	0.971522	0.587583	0.315147	0.444658	0.138601	0.356957	0.0549814	0.115473
	11	55	1.72965	1.09234	1.4577	1.08399	0.585382	0.337602	0.431285	0.162655	0.344499	0.0919645	0.126068
	11	56	1.99484	1.17757	1.54151	1.24977	0.578946	0.380838	0.429282	0.186266	0.32338	0.167264	0.162996
	11	57	2.24328	1.28148	1.68501	1.39198	0.569398	0.389805	0.388816	0.184728	0.300153	0.262008	0.168648
	11	58	2.47808	1.45559	1.8656	1.54771	0.55705	0.429867	0.329359	0.231794	0.275224	0.371086	0.234245
	11	58.6537	2.62559	1.50838	1.92517	1.64114	0.5474	0.456242	0.285336	0.261215	0.258258	0.447387	0.24152
	11	59	2.57999	1.53649	1.9798	1.68615	0.511045	0.420963	0.284769	0.25184	0.251025	0.417473	0.267246
	11	60	2.45853	1.49893	1.89559	1.69775	0.399053	0.374168	0.215747	0.281502	0.238798	0.336163	0.294725
	11	61	2.31554	1.52096	1.92197	1.70727	0.279819	0.288421	0.148467	0.240296	0.235274	0.264982	0.315929
	11	62	2.13421	1.49834	1.93902	1.66055	0.163662	0.22382	0.0707235	0.279411	0.234281	0.207176	0.37982
	11	62.9606	1.93087	1.5418	1.97124	1.71162	0.0719769	0.169032	0.0361925	0.286686	0.230332	0.166781	0.376819
	11	63	1.93378	1.52877	1.95243	1.70179	0.0719673	0.162556	0.0355129	0.282253	0.225349	0.167537	0.397437
	11	63.2606	1.95282	1.45593	1.8405	1.63766	0.0719024	0.128453	0.0286517	0.259301	0.192966	0.179258	0.487665
	11	63.2606	1.95282	1.45593	1.8405	1.63766	0.0719024	0.128453	0.0286517	0.259301	0.192966	0.179258	0.487665
	11	63.2606	1.95282	1.45593	1.8405	1.63766	0.0719024	0.128453	0.0286517	0.259301	0.192966	0.179258	0.487665
	11	64	1.81789	1.54521	1.91572	1.6276	0.158254	0.0939122	0.0246716	0.203438	0.221075	0.313926	0.54697
	11	65	1.58359	1.64136	1.92644	1.61213	0.380304	0.0427268	0.016259	0.0857511	0.272987	0.562653	0.605214
	11	65.144	1.54542	1.6692	1.95603	1.61745	0.418869	0.0430833	0.0124044	0.0799844	0.281726	0.602504	0.617363
	11	66	1.54047	1.66165	1.96563	1.57453	0.198618	0.0190135	0.00240424	0.0840687	0.441161	0.754156	0.392145
	11	66.0716	1.53537	1.66165	1.96598	1.57453	0.183152	0.0190135	0.00240424	0.0838317	0.455812	0.764219	0.388672
	11	66.0716	1.53537	1.66165	1.96598	1.57453	0.183152	0.0190135	0.00240424	0.0838317	0.455812	0.764219	0.388672
	11	66.3768	1.45577	1.88061	2.17357	1.82357	0.117909	0.0150194	0.000423205	0.111498	0.41398	0.641013	0.41161
	11	66.3768	1.45577	1.88061	2.17357	1.82357	0.117909	0.0150194	0.000423205	0.111498	0.41398	0.641013	0.41161
	11	66.3768	1.45577	1.88061	2.17357	1.82357	0.117909	0.0150194	0.000423205	0.111498	0.41398	0.641013	0.41161
	11	67	1.45555	1.7656	1.99596	1.73297	0.074459	0.00333829	0.0430956	0.113025	0.334074	0.765929	0.526771
	11	67.3052	1.45396	1.63036	1.85489	1.58655	0.0544664	0.000691459	0.0510742	0.100956	0.293827	0.818175	0.537654
	11	67.6109	1.46331	1.34298	1.62002	1.47891	0.0544005	0.043682	0.131882	0.0283142	0.263109	0.646834	0.582851
	11	67.6109	1.46331	1.34298	1.62002	1.47891	0.0544005	0.043682	0.131882	0.0283142	0.263109	0.646834	0.582851
	11	67.6109	1.46331	1.34298	1.62002	1.47891	0.0544005	0.043682	0.131882	0.0283142	0.263109	0.646834	0.582851
	11	67.9173	1.45385	1.63036	1.85489	1.58655	0.0544002	0.000691459	0.0510742	0.100956	0.294061	0.820066	0.537654
	11	67.9173	1.45385	1.63036	1.85489	1.58655	0.0544002	0.000691459	0.0510742	0.100956	0.294061	0.820066	0.537654
	11	67.9173	1.45385	1.63036	1.85489	1.58655	0.0544002	0.000691459	0.0510742	0.100956	0.294061	0.820066	0.537654
	11	68	1.43152	1.61459	1.83731	1.57474	0.0580503	0.00116305	0.0510742	0.100147	0.295009	0.821541	0.537654
	11	69	1.16613	1.12223	1.40696	1.20191	0.118189	0.0130782	0.0567966	0.0636058	0.303859	0.813798	0.490577
	11	70	0.978397	0.696668	1.04972	0.848703	0.19969	0.0185209	0.0574831	0.0450251	0.306027	0.757425	0.477808
	11	70.4641	0.943269	0.585901	0.948958	0.75032	0.24009	0.0123617	0.0515365	0.0427547	0.304582	0.716809	0.489348
	12_20_13	0	0.716125	0.466764	0.484245	0.108758	0.209319	0.0241064	0.0594852	0.162898	0.411597	2.31589	0.295637
	12_20_13	0.184728	0.711957	0.459249	0.474969	0.107558	0.209318	0.017554	0.0635854	0.151517	0.424433	2.3409	0.284628
	12_20_13	0.184728	0.711957	0.459249	0.474969	0.107558	0.209318	0.017554	0.0635854	0.151517	0.424433	2.3409	0.284628
	12_20_13	0.491012	0.61809	0.281528	0.274426	0.122203	0.320921	0.035171	0.0330533	0.171231	0.51265	2.2944	0.461084
	12_20_13	0.491012	0.61809	0.281528	0.274426	0.122203	0.320921	0.035171	0.0330533	0.171231	0.51265	2.2944	0.461084
	12_20_13	0.491012	0.61809	0.281528	0.274426	0.122203	0.320921	0.035171	0.0330533	0.171231	0.51265	2.2944	0.461084
	12_20_13	0.491012	0.61809	0.281528	0.274426	0.122203	0.320921	0.035171	0.0330533	0.171231	0.51265	2.2944	0.461084
	12_20_13	0.491012	0.61809	0.281528	0.274426	0.122203	0.320921	0.035171	0.0330533	0.171231	0.51265	2.2944	0.461084
	12_20_13	0.797734	0.60397	0.302437	0.336319	0.141441	0.320122	0.0361175	0.0324432	0.156035	0.470397	2.08072	0.568048
	12_20_13	1	0.66626	0.331314	0.361472	0.146071	0.246937	0.0335913	0.0416113	0.163769	0.511706	2.11396	0.545052
	12_20_13	1.10409	0.696954	0.407539	0.428864	0.159648	0.209087	0.0259147	0.0679294	0.186121	0.532736	2.13145	0.466314
	12_20_13	1.40402	0.796335	0.619435	0.666172	0.143514	0.127971	0.0169546	0.114111	0.162195	0.431707	2.1881	0.308798
	12_20_13	1.40402	0.796335	0.619435	0.666172	0.143514	0.127971	0.0169546	0.114111	0.162195	0.431707	2.1881	0.308798
	12_20_13	2	0.807967	0.579937	0.585811	0.127721	0.181272	0.029615	0.0997705	0.141397	0.398346	2.19207	0.326915
	12_20_13	3	0.820973	0.450791	0.456602	0.10117	0.292109	0.08937	0.0851255	0.100437	0.342378	2.21751	0.235484
	12_20_13	4	0.82551	0.38317	0.357665	0.0844125	0.424315	0.118482	0.0620347	0.109492	0.289405	2.26279	0.210011
	12_20_13	5	0.822231	0.285775	0.253823	0.0488413	0.569258	0.11347	0.0326439	0.105507	0.242797	2.31902	0.208679
	12_20_13	6	0.812931	0.179479	0.151009	0.0249377	0.718598	0.0906568	0.0124938	0.12247	0.204931	2.37776	0.169443
	12_20_13	6.302	0.809328	0.159327	0.122739	0.0120763	0.763566	0.0976581	0.0109552	0.138236	0.195385	2.39507	0.167621
	12_20_13	7	0.88979	0.163056	0.145933	0.0278686	0.78682	0.127954	0.0410004	0.109494	0.21092	2.32904	0.208349
	12_20_13	8	1.00845	0.194235	0.178396	0.056951	0.803667	0.118919	0.0503883	0.0888623	0.231617	2.21939	0.2334
	12_20_13	9	1.11694	0.216181	0.219855	0.074421	0.801555	0.0973079	0.0657017	0.0711487	0.2498	2.09385	0.260506
	12_20_13	10	1.20418	0.230872	0.245041	0.053421	0.782031	0.0750648	0.0694343	0.0555539	0.264973	1.95542	0.318446
	12_20_13	11	1.26495	0.290229	0.336049	0.0727901	0.747563	0.115025	0.116045	0.0554962	0.276971	1.80798	0.354938
	12_20_13	12	1.29714	0.302375	0.341716	0.0733169	0.70136	0.183141	0.145373	0.0731643	0.285948	1.656	0.385393
	12_20_13	13	1.30057	0.326385	0.369962	0.0735259	0.647156	0.262139	0.24357	0.0731469	0.292323	1.50413	0.475562
	12_20_13	14	1.2781	0.361346	0.417131	0.0821683	0.588913	0.319175	0.305536	0.0945109	0.296695	1.35683	0.486134
	12_20_13	14.7094	1.25001	0.410836	0.442706	0.0869089	0.547255	0.369648	0.328522	0.123252	0.298961	1.25722	0.567761
	12_20_13	15	1.22667	0.405755	0.44038	0.0829056	0.539711	0.377875	0.360382	0.112764	0.294614	1.25242	0.597299
	12_20_13	16	1.11861	0.479909	0.494837	0.125545	0.511879	0.350991	0.390148	0.0979958	0.277122	1.21189	0.609549
	12_20_13	17	0.964786	0.411623	0.421551	0.123524	0.480606	0.30152	0.400383	0.0829309	0.256168	1.13951	0.711247
	12_20_13	17.3223	0.906757	0.367173	0.374515	0.120157	0.469707	0.278262	0.381608	0.0883399	0.248801	1.11077	0.761262
	12_20_13	18	1.06123	0.369865	0.381454	0.159197	0.439187	0.322115	0.411005	0.115533	0.226337	1.15112	0.653191
	12_20_13	19	1.29552	0.367874	0.389874	0.185138	0.394256	0.32396	0.44113	0.135202	0.192231	1.19753	0.589154
	12_20_13	20	1.51548	0.463823	0.505866	0.202135	0.355086	0.312218	0.397297	0.0997137	0.158129	1.22501	0.600488
	12_20_13	21	1.70936	0.568253	0.604713	0.291274	0.327079	0.27664	0.3892	0.112847	0.125477	1.23133	0.642614
	12_20_13	22	1.87697	0.582077	0.599352	0.310502	0.312847	0.269465	0.357359	0.0976403	0.0956655	1.21612	0.742592
	12_20_13	22.7625	1.99001	0.598624	0.608501	0.334588	0.310864	0.260392	0.346275	0.0826557	0.0755297	1.19107	0.816103
	12_20_13	23	1.99806	0.5826	0.596883	0.343886	0.291421	0.28285	0.364046	0.0964744	0.06919	1.17933	0.777039
	12_20_13	23.8156	2.01384	0.54883	0.550597	0.389091	0.229178	0.352368	0.353597	0.168033	0.0467811	1.04852	0.643915
	12_20_13	24	2.07643	0.559296	0.561857	0.417958	0.222073	0.341868	0.347217	0.161219	0.053937	1.0592	0.6346
	12_20_13	25	2.33466	0.676299	0.651098	0.629558	0.208559	0.212039	0.20961	0.123772	0.105036	1.08571	0.550695
	12_20_13	25.3645	2.40038	0.712222	0.675216	0.687695	0.214061	0.172006	0.158423	0.11637	0.128051	1.08259	0.523898
	12_20_13	26	2.37458	0.754435	0.726606	0.716227	0.232896	0.175663	0.147176	0.129999	0.122854	0.984578	0.520524
	12_20_13	27	2.32147	0.804847	0.741997	0.790335	0.270827	0.158411	0.115076	0.136162	0.126135	0.828906	0.463313
	12_20_13	28	2.25152	1.07232	1.00683	0.976026	0.317287	0.210258	0.11441	0.233537	0.143177	0.67566	0.543688
	12_20_13	28.711	2.19051	1.1896	1.07502	1.255	0.35412	0.233686	0.10702	0.315691	0.162165	0.571731	0.526984
	12_20_13	29	2.16167	1.24479	1.1103	1.28065	0.330723	0.247239	0.11576	0.297258	0.151848	0.553756	0.555088
	12_20_13	30	2.05446	1.4812	1.23558	1.35818	0.25294	0.27705	0.120909	0.279266	0.127634	0.487818	0.55284
	12_20_13	31	1.93636	1.78021	1.38426	1.40076	0.183353	0.299864	0.144036	0.220772	0.122172	0.418085	0.606443
	12_20_13	32	1.80863	1.93219	1.48852	1.42499	0.125801	0.357934	0.200302	0.244578	0.135652	0.347972	0.660947
	12_20_13	32.4785	1.74463	2.0074	1.55535	1.41821	0.10324	0.407434	0.22126	0.300591	0.148521	0.315417	0.711147
	12_20_13	33	1.78525	1.96123	1.50792	1.38056	0.112287	0.436091	0.239593	0.336233	0.138621	0.353685	0.739782
	12_20_13	34	1.79759	1.62187	1.22272	1.0958	0.136857	0.402333	0.215634	0.303095	0.11761	0.441517	0.718671
	12_20_13	35	1.68765	1.29762	0.96585	0.976953	0.169417	0.371606	0.228803	0.25461	0.0959844	0.542047	0.67643
	12_20_13	35.2291	1.63992	1.25076	0.918078	0.964555	0.177601	0.356036	0.217318	0.232143	0.0912296	0.565898	0.676082
	12_20_13	36	1.57301	1.17276	0.880864	0.792674	0.163075	0.371196	0.224538	0.272442	0.110612	0.500798	0.72695
	12_20_13	37	1.45986	1.22467	0.927953	0.86296	0.143778	0.37471	0.257325	0.238543	0.138166	0.41982	0.800027
	12_20_13	38	1.3119	1.1096	0.847654	0.75899	0.124564	0.429401	0.271792	0.304722	0.167321	0.344167	0.843489
	12_20_13	39	1.1282	1.22058	0.954649	0.845349	0.106184	0.533389	0.325075	0.344359	0.197195	0.275252	0.918132
	12_20_13	39.18	1.09224	1.22282	0.958864	0.842354	0.103023	0.540688	0.333085	0.351511	0.202613	0.263655	0.949369
	12_20_13	40	1.18597	1.35031	1.04078	1.04333	0.205941	0.465147	0.259155	0.320324	0.173234	0.273252	0.948287
	12_20_13	40.4213	1.22691	1.40004	1.06927	1.12533	0.271728	0.436358	0.241673	0.289181	0.171608	0.272558	0.9397
	12_20_13	41	1.15381	1.3891	1.06295	1.12657	0.258019	0.446588	0.269767	0.293139	0.1973	0.248482	0.924343
	12_20_13	42	1.02388	1.39899	1.07377	1.08515	0.23429	0.455043	0.257495	0.333485	0.245854	0.208648	0.918875
	12_20_13	43	0.891229	1.27692	0.962334	0.915331	0.212153	0.466076	0.251085	0.369324	0.298616	0.173881	0.935347
	12_20_13	44	0.759173	1.30156	0.982746	0.888244	0.19398	0.415459	0.212713	0.396214	0.354061	0.147431	1.00071
	12_20_13	45	0.632443	1.24069	0.925462	0.848835	0.182112	0.380844	0.180528	0.370483	0.410508	0.131799	1.01767
	12_20_13	46	0.516594	1.22544	0.929791	0.840768	0.178177	0.370795	0.175286	0.379597	0.466318	0.128099	0.96839
	12_20_13	47	0.41634	1.13476	0.87498	0.812963	0.182669	0.354852	0.168446	0.393598	0.520063	0.135838	0.795967
	12_20_13	47.2493	0.394099	1.13847	0.889169	0.812162	0.185053	0.357369	0.174589	0.391045	0.533	0.13936	0.846522
	12_20_13	48	0.378626	1.05967	0.819073	0.74477	0.198398	0.392646	0.164116	0.421421	0.60595	0.123817	0.847352
	12_20_13	49	0.354504	0.786997	0.618449	0.528705	0.212081	0.447417	0.120453	0.540676	0.700873	0.112101	0.837708
	12_20_13	50	0.326852	0.59384	0.501093	0.420583	0.220348	0.437043	0.0824796	0.583742	0.788929	0.111161	0.872386
	12_20_13	50.5915	0.309019	0.573808	0.494066	0.41287	0.222699	0.40688	0.0546247	0.62494	0.836431	0.114985	0.847044
	12_20_13	50.5915	0.309019	0.573808	0.494066	0.41287	0.222699	0.40688	0.0546247	0.62494	0.836431	0.114985	0.847044
	12_20_13	50.5915	0.309019	0.573808	0.494066	0.41287	0.222699	0.40688	0.0546247	0.62494	0.836431	0.114985	0.847044
	12_20_13	51	0.327792	0.647939	0.579484	0.480576	0.305225	0.466879	0.0723226	0.656587	0.961731	0.112884	0.99241
	12_20_13	51.5799	0.383575	0.710433	0.649224	0.58244	0.440982	0.535341	0.0897814	0.690404	1.1409	0.113099	1.30871
	12_20_13	51.5799	0.383575	0.710433	0.649224	0.58244	0.440982	0.535341	0.0897814	0.690404	1.1409	0.113099	1.30871
	12_20_13	52	0.41834	0.731884	0.719243	0.544117	0.55541	0.56122	0.105043	0.689781	1.27542	0.0466565	1.12793
	12_20_13	52.1955	0.435409	0.703097	0.694471	0.511886	0.604712	0.588738	0.131555	0.692444	1.33635	0.0255419	0.966459
	12_20_13	52.1955	0.435409	0.703097	0.694471	0.511886	0.604712	0.588738	0.131555	0.692444	1.33635	0.0255419	0.966459
	12_20_13	53	0.425558	0.599117	0.580877	0.403957	0.593439	0.575491	0.104641	0.727231	1.44277	0.0134364	1.00714
	12_20_13	54	0.411686	0.534394	0.505984	0.299326	0.581585	0.583449	0.102267	0.804742	1.6071	0.0029738	1.08276
	12_20_13	55	0.39644	0.405921	0.363782	0.197461	0.571807	0.459234	0.0577754	0.857562	1.78949	0.000960408	1.11106
	12_20_13	56	0.380315	0.306124	0.245628	0.119829	0.563249	0.43076	0.0573115	0.98584	1.97114	0.0111222	1.11828
	12_20_13	57	0.363638	0.205507	0.164723	0.0639864	0.554717	0.419295	0.0441546	1.01891	2.1384	0.0362061	1.22621
	12_20_13	57.4608	0.355787	0.185813	0.182042	0.0607333	0.550452	0.344329	0.0460972	1.05576	2.20826	0.0530436	1.28969
	12_20_13	57.7806	0.454942	0.137841	0.0693833	0.0728594	0.70604	0.372568	0.0189481	1.06103	2.12437	0.0907035	1.01607
	12_20_13	57.7806	0.454942	0.137841	0.0693833	0.0728594	0.70604	0.372568	0.0189481	1.06103	2.12437	0.0907035	1.01607
	12_20_13	57.7806	0.454942	0.137841	0.0693833	0.0728594	0.70604	0.372568	0.0189481	1.06103	2.12437	0.0907035	1.01607
	12_20_13	57.7806	0.454942	0.137841	0.0693833	0.0728594	0.70604	0.372568	0.0189481	1.06103	2.12437	0.0907035	1.01607
	12_20_13	57.7806	0.454942	0.137841	0.0693833	0.0728594	0.70604	0.372568	0.0189481	1.06103	2.12437	0.0907035	1.01607
	12_20_13	57.7806	0.454942	0.137841	0.0693833	0.0728594	0.70604	0.372568	0.0189481	1.06103	2.12437	0.0907035	1.01607
	12_20_13	58	0.480744	0.142466	0.0669917	0.0681051	0.703616	0.372531	0.0237675	1.08412	2.14889	0.0824627	1.00776
	12_20_13	59	0.593787	0.225763	0.0424634	0.0173179	0.703428	0.412905	0.0310657	1.29451	2.21837	0.0662989	0.994364
	12_20_13	59.7342	0.671666	0.289718	0.0627617	0.014785	0.713926	0.453849	0.0301648	1.34583	2.2161	0.0797124	0.900007
	12_20_13	59.7342	0.671666	0.289718	0.0627617	0.014785	0.713926	0.453849	0.0301648	1.34583	2.2161	0.0797124	0.900007
	12_20_13	59.7342	0.671666	0.289718	0.0627617	0.014785	0.713926	0.453849	0.0301648	1.34583	2.2161	0.0797124	0.900007
	12_20_13	60	0.642862	0.268218	0.0614396	0.0213937	0.734544	0.479568	0.0293129	1.38233	2.25156	0.0719446	1.0126
	12_20_13	61	0.537611	0.252294	0.0700178	0.0571908	0.81323	0.643738	0.0382676	1.64666	2.38876	0.0459043	1.22157
	12_20_13	62	0.439687	0.24672	0.0768965	0.0746886	0.889958	0.822712	0.0790454	1.86504	2.52878	0.0255844	1.4616
	12_20_13	63	0.352775	0.249434	0.0717146	0.0615486	0.961266	1.005	0.0970936	2.05082	2.665	0.0116531	1.7052
	12_20_13	64	0.280896	0.254803	0.0976091	0.0937751	1.02529	1.09321	0.113502	2.20824	2.79055	0.00441028	1.81709
	12_20_13	65	0.227704	0.259161	0.150174	0.128325	1.08117	1.20113	0.10966	2.42129	2.90064	0.00381038	1.94899
	12_20_13	66	0.195381	0.278707	0.165302	0.129377	1.12865	1.33383	0.142558	2.54371	2.99312	0.00956301	2.13947
	12_20_13	66.7721	0.184651	0.276138	0.197355	0.14759	1.15954	1.36511	0.144135	2.63179	3.0524	0.0180865	2.19768
	12_20_13	66.7721	0.184651	0.276138	0.197355	0.14759	1.15954	1.36511	0.144135	2.63179	3.0524	0.0180865	2.19768
	12_20_13	66.7721	0.184651	0.276138	0.197355	0.14759	1.15954	1.36511	0.144135	2.63179	3.0524	0.0180865	2.19768
	12_20_13	67	0.165708	0.314742	0.288173	0.272083	1.25419	1.55788	0.156456	3.19642	2.88757	0.00899888	2.196
	12_20_13	67.0778	0.160823	0.314742	0.288173	0.272083	1.28402	1.55788	0.156456	3.19642	2.82055	0.00747554	2.196
	12_20_13	68	0.00989076	0.460088	0.382753	0.298009	1.34077	1.5028	0.116096	3.22069	3.45585	0.0405733	3.22398
	12_20_13	68.0054	0.00953144	0.460088	0.382753	0.298009	1.34074	1.5028	0.116096	3.22069	3.45899	0.0411573	3.22398
	12_20_13	69	0.00459308	0.385015	0.324192	0.241452	0.994177	1.90242	0.258144	3.38555	3.59338	0.0239408	3.77487
	12_20_13	69.6668	0.0065455	0.290139	0.276147	0.199096	0.790215	1.96833	0.366271	3.16206	3.55391	0.0143417	3.91305
	12_20_13	70	0.00576261	0.265423	0.261265	0.185522	0.794966	1.9257	0.324701	3.19099	3.68509	0.0172321	3.92584
	12_20_13	71	0.00377314	0.24891	0.281357	0.191877	0.803365	1.99346	0.237304	3.62884	3.94146	0.0405592	3.93907
	12_20_13	71.3272	0.00323833	0.234802	0.270244	0.17516	0.804263	1.86947	0.172568	3.60029	3.99191	0.0523188	3.86402
	12_20_13	71.3272	0.00323833	0.234802	0.270244	0.17516	0.804263	1.86947	0.172568	3.60029	3.99191	0.0523188	3.86402
	12_20_13	71.3272	0.00323833	0.234802	0.270244	0.17516	0.804263	1.86947	0.172568	3.60029	3.99191	0.0523188	3.86402
	12_20_13	72	0.0417859	0.207606	0.216008	0.12919	0.892293	1.90216	0.188117	3.50639	4.10419	0.0120181	3.9939
	12_20_13	73	0.173548	0.153202	0.142815	0.101884	0.980369	1.94538	0.164709	3.48031	4.16863	0.00559317	3.88302
	12_20_13	73.2119	0.208261	0.140353	0.129897	0.0973145	0.991975	1.95048	0.172205	3.48914	4.17197	0.0123307	3.91532
	12_20_13	74	0.205665	0.148994	0.116165	0.077016	0.999839	1.61545	0.101274	2.96903	4.13293	0.00082667	3.85815
	12_20_13	74.2199	0.197901	0.146196	0.104383	0.0720554	0.991781	1.51793	0.0905129	2.78624	4.13297	0.000722467	3.84409
	12_20_13	74.2199	0.197901	0.146196	0.104383	0.0720554	0.991781	1.51793	0.0905129	2.78624	4.13297	0.000722467	3.84409
	12_20_13	74.2199	0.197901	0.146196	0.104383	0.0720554	0.991781	1.51793	0.0905129	2.78624	4.13297	0.000722467	3.84409
	12_20_13	75	0.233435	0.203532	0.14394	0.0831786	0.945475	1.39116	0.0871292	2.48434	4.65428	0.00282771	3.89851
	12_20_13	76	0.296463	0.272876	0.186965	0.0815477	0.857768	1.19464	0.0753184	2.2128	5.15319	0.0113892	4.02845
	12_20_13	77	0.3769	0.281386	0.201949	0.0614716	0.745164	1.0878	0.086273	1.81413	5.52726	0.0256706	4.19037
	12_20_13	77.2025	0.394783	0.296873	0.210467	0.0536966	0.720435	1.1299	0.0890654	1.8528	5.5924	0.0290832	4.20382
	12_20_13	78	0.418655	0.24204	0.159077	0.0561214	0.823027	1.13202	0.103034	1.93124	5.54514	0.038101	4.09412
	12_20_13	79	0.445752	0.18385	0.137083	0.0802643	0.941166	1.10909	0.127746	1.97947	5.21629	0.0296242	3.79672
	12_20_13	79.4368	0.456014	0.174712	0.129659	0.0868419	0.987942	1.08477	0.129765	1.98214	4.75445	0.0220448	3.71291
	12_20_13	79.7917	0.569343	0.109113	0.126585	0.121325	1.09385	1.0841	0.0736835	2.04346	4.31561	0.0218151	3.55905
	12_20_13	80	0.565298	0.106795	0.122812	0.113358	1.10245	1.08246	0.0792152	2.03809	4.347	0.0206065	3.55524
	12_20_13	81	0.546598	0.154163	0.072146	0.0529823	1.14248	0.889218	0.106148	1.81552	4.48116	0.0272992	3.43771
	12_20_13	81.1465	0.543977	0.157406	0.0724965	0.0495286	1.14818	0.867298	0.108041	1.78833	4.49918	0.0300973	3.43479
	12_20_13	81.4493	0.619165	0.153372	0.0514466	0.0338107	1.39125	0.988551	0.107464	1.92418	4.55033	0.0324661	3.51641
	12_20_13	82	0.626141	0.163782	0.0580122	0.0283637	1.38058	1.11219	0.147394	1.9974	4.80051	0.0383272	3.52534
	12_20_13	83	0.629413	0.1907	0.0636979	0.0291334	1.31992	1.37939	0.21212	2.26482	5.03774	0.0826798	3.70709
	12_20_13	83.6608	0.624784	0.183841	0.0576511	0.028449	1.25094	1.52109	0.283474	2.34786	5.06661	0.134113	3.80432
	12_20_13	83.9647	0.613577	0.198852	0.0767737	0.0357637	1.25052	1.01298	0.206563	1.78292	5.02648	0.0926151	3.75265
	12_20_13	84	0.631083	0.198852	0.0767737	0.0357637	1.2417	1.01298	0.206563	1.78292	5.00197	0.0963186	3.75265
	12_20_13	84.3468	0.816162	0.149261	0.0746674	0.0381512	1.16003	1.00606	0.210266	1.79547	4.6368	0.138023	3.82726
	12_20_13	85	0.835795	0.225253	0.164936	0.0777913	1.0894	0.901789	0.206173	1.87842	4.71182	0.203131	3.66099
	12_20_13	85.5102	0.848562	0.286865	0.235253	0.107864	1.03414	0.846163	0.211763	1.9127	4.40804	0.26732	3.44703
	12_20_13	86	0.9132	0.289398	0.253422	0.115111	1.06269	0.844362	0.209404	1.87905	4.68561	0.245729	3.56157
	12_20_13	87	1.03864	0.30036	0.314826	0.174533	1.10032	0.785455	0.245381	1.74084	5.02422	0.198798	3.94625
	12_20_13	88	1.1497	0.299137	0.35053	0.218236	1.10873	0.741521	0.22613	1.66301	5.16368	0.15118	3.99516
	12_20_13	88.9158	1.23489	0.314432	0.394826	0.237748	1.09147	0.714511	0.228779	1.53473	5.14456	0.110885	4.09815
	12_20_13	88.9158	1.23489	0.314432	0.394826	0.237748	1.09147	0.714511	0.228779	1.53473	5.14456	0.110885	4.09815
	12_20_13	89	1.22808	0.307284	0.394477	0.234944	1.10004	0.713696	0.217482	1.53824	5.10949	0.111989	4.0934
	12_20_13	89.7214	1.1679	0.429816	0.421106	0.239596	1.17782	0.736412	0.299529	1.58796	4.65733	0.114092	3.87074
	12_20_13	89.7214	1.1679	0.429816	0.421106	0.239596	1.17782	0.736412	0.299529	1.58796	4.65733	0.114092	3.87074
	12_20_13	89.7214	1.1679	0.429816	0.421106	0.239596	1.17782	0.736412	0.299529	1.58796	4.65733	0.114092	3.87074
	12_20_13	89.7214	1.1679	0.429816	0.421106	0.239596	1.17782	0.736412	0.299529	1.58796	4.65733	0.114092	3.87074
	12_20_13	89.7214	1.1679	0.429816	0.421106	0.239596	1.17782	0.736412	0.299529	1.58796	4.65733	0.114092	3.87074
	12_20_13	89.7214	1.1679	0.429816	0.421106	0.239596	1.17782	0.736412	0.299529	1.58796	4.65733	0.114092	3.87074
	12_20_13	90	1.3664	0.454696	0.399439	0.18883	0.992103	0.827741	0.31981	1.53698	4.69206	0.114347	4.32264
	12_20_13	90.0277	1.38279	0.454696	0.399439	0.18883	0.971331	0.827741	0.31981	1.53698	4.69558	0.114865	4.32264
	12_20_13	90.0277	1.38279	0.454696	0.399439	0.18883	0.971331	0.827741	0.31981	1.53698	4.69558	0.114865	4.32264
	12_20_13	90.0277	1.38279	0.454696	0.399439	0.18883	0.971331	0.827741	0.31981	1.53698	4.69558	0.114865	4.32264
	12_20_13	90.9558	1.27045	0.405563	0.399936	0.269004	0.856143	0.876458	0.535608	1.49743	4.55973	0.195588	4.86774
	12_20_13	90.9558	1.27045	0.405563	0.399936	0.269004	0.856143	0.876458	0.535608	1.49743	4.55973	0.195588	4.86774
	12_20_13	90.9558	1.27045	0.405563	0.399936	0.269004	0.856143	0.876458	0.535608	1.49743	4.55973	0.195588	4.86774
	12_20_13	91	1.2748	0.405563	0.399936	0.269004	0.860936	0.876458	0.535608	1.49743	4.60947	0.192195	4.86774
	12_20_13	91.8851	1.38242	0.454696	0.399439	0.18883	0.971145	0.827741	0.31981	1.53698	4.69561	0.114902	4.32264
	12_20_13	92	1.37553	0.430266	0.370232	0.20083	0.970997	0.72835	0.307823	1.43909	4.67577	0.11319	4.22678
	12_20_13	92.1912	1.36394	0.404237	0.33871	0.212478	0.970751	0.594917	0.295464	1.30839	4.64415	0.116061	4.0997
	12_20_13	92.4975	1.60456	0.44256	0.346659	0.215822	0.80728	0.616395	0.2963	1.27382	4.67869	0.113625	4.35196
	12_20_13	92.8038	1.80791	0.311781	0.323681	0.197455	0.98719	0.621288	0.335254	1.19393	4.30244	0.177314	4.39048
	12_20_13	92.8038	1.80791	0.311781	0.323681	0.197455	0.98719	0.621288	0.335254	1.19393	4.30244	0.177314	4.39048
	12_20_13	92.8038	1.80791	0.311781	0.323681	0.197455	0.98719	0.621288	0.335254	1.19393	4.30244	0.177314	4.39048
	12_20_13	92.8038	1.80791	0.311781	0.323681	0.197455	0.98719	0.621288	0.335254	1.19393	4.30244	0.177314	4.39048
	12_20_13	92.8038	1.80791	0.311781	0.323681	0.197455	0.98719	0.621288	0.335254	1.19393	4.30244	0.177314	4.39048
	12_20_13	92.8038	1.80791	0.311781	0.323681	0.197455	0.98719	0.621288	0.335254	1.19393	4.30244	0.177314	4.39048
	12_20_13	92.8038	1.80791	0.311781	0.323681	0.197455	0.98719	0.621288	0.335254	1.19393	4.30244	0.177314	4.39048
	12_20_13	92.8038	1.80791	0.311781	0.323681	0.197455	0.98719	0.621288	0.335254	1.19393	4.30244	0.177314	4.39048
	12_20_13	92.8038	1.80791	0.311781	0.323681	0.197455	0.98719	0.621288	0.335254	1.19393	4.30244	0.177314	4.39048
	12_20_13	92.8038	1.80791	0.311781	0.323681	0.197455	0.98719	0.621288	0.335254	1.19393	4.30244	0.177314	4.39048
	12_20_13	93	1.94183	0.283052	0.29959	0.180503	1.07762	0.60052	0.33353	1.19717	4.29342	0.187837	4.34946
	12_20_13	93.1854	2.04084	0.243708	0.246808	0.145287	1.15907	0.55902	0.331541	1.20043	4.28295	0.199847	4.29123
	12_20_13	94	1.98846	0.220067	0.193683	0.122156	1.2881	0.682204	0.349676	1.3659	3.76391	0.24482	3.97891
	12_20_13	94.3507	1.96556	0.210003	0.165056	0.109733	1.33742	0.713198	0.356024	1.40954	3.41815	0.261612	3.85677
	12_20_13	94.3507	1.96556	0.210003	0.165056	0.109733	1.33742	0.713198	0.356024	1.40954	3.41815	0.261612	3.85677
	12_20_13	94.3507	1.96556	0.210003	0.165056	0.109733	1.33742	0.713198	0.356024	1.40954	3.41815	0.261612	3.85677
	12_20_13	94.3507	1.96556	0.210003	0.165056	0.109733	1.33742	0.713198	0.356024	1.40954	3.41815	0.261612	3.85677
	12_20_13	94.6571	2.03539	0.265068	0.163949	0.116461	1.09691	0.722058	0.366735	1.37968	3.71735	0.179006	3.91522
	12_20_13	94.96	1.82331	0.32436	0.177268	0.124971	1.09608	0.754968	0.412003	1.38882	3.2462	0.268024	3.72967
	12_20_13	95	1.82097	0.32436	0.177268	0.124971	1.10115	0.752076	0.412373	1.38882	3.243	0.26573	3.71301
	12_20_13	96	1.73133	0.481751	0.306619	0.313191	1.22503	0.531344	0.412566	1.26294	3.14253	0.215956	3.45304
	12_20_13	97	1.58161	0.585686	0.384067	0.450456	1.33491	0.416654	0.414825	1.23353	3.01226	0.183948	3.16406
	12_20_13	98	1.37401	0.738162	0.513384	0.646306	1.42095	0.349062	0.401925	1.16803	2.86474	0.170828	2.73107
	12_20_13	98.2825	1.30662	0.736561	0.51937	0.673907	1.44023	0.336865	0.396167	1.15832	2.8209	0.170089	2.69392
	12_20_13	99	1.17398	0.932184	0.685036	0.852552	1.33601	0.334316	0.526846	1.20595	2.50712	0.222884	2.46943
	12_20_13	99.3188	1.09885	0.993959	0.734867	0.909805	1.28348	0.333528	0.568442	1.17832	2.30286	0.246537	2.38514
	12_20_13	100	1.19154	1.06313	0.787147	0.873063	1.2139	0.27463	0.359331	1.13317	2.35394	0.19824	2.22759
	12_20_13	100.667	1.26924	1.14744	0.861533	0.847521	1.12211	0.242143	0.232348	1.04391	2.20575	0.150488	2.06865
	12_20_13	101	1.29509	1.12037	0.876099	0.830293	1.17628	0.280059	0.250774	1.11184	2.23597	0.15927	2.27007
	12_20_13	102	1.38956	1.02933	0.905485	0.764919	1.34846	0.305663	0.127799	1.38421	2.25549	0.183422	2.71353
	12_20_13	102.985	1.48398	0.985637	0.933697	0.703345	1.51379	0.329663	0.0821884	1.56051	2.17842	0.203901	2.98029
	12_20_13	103	1.48593	0.985637	0.933697	0.703345	1.511	0.329663	0.0821884	1.56051	2.19082	0.201954	2.98029
	12_20_13	103.781	1.54551	0.692954	0.729293	0.459928	1.36154	0.306551	0.0721592	1.44165	2.62101	0.106192	3.03846
	12_20_13	104	1.5237	0.63918	0.71833	0.427185	1.46484	0.249065	0.0734682	1.3214	2.49697	0.122356	3.09844
	12_20_13	104.342	1.47615	0.578142	0.714912	0.420352	1.56996	0.169111	0.0677097	1.16401	2.24978	0.158113	3.17176
	12_20_13	105	1.67231	0.601103	0.716884	0.526763	1.42704	0.207532	0.139262	1.30356	2.32342	0.236766	3.02618
	12_20_13	105.144	1.70606	0.604123	0.716733	0.537621	1.39094	0.21335	0.151104	1.32785	2.31642	0.258018	3.00471
	12_20_13	105.754	1.73297	0.807827	0.892976	0.848934	1.64186	0.224989	0.136845	1.53929	2.29376	0.286071	3.08508
	12_20_13	106	1.77425	0.821976	0.909317	0.893925	1.6421	0.225908	0.147582	1.52731	2.28699	0.289013	3.10722
	12_20_13	107	1.92093	0.893293	1.05289	0.98553	1.61787	0.243957	0.202691	1.38385	2.23433	0.305135	3.32094
	12_20_13	108	2.01651	1.04165	1.20331	1.0959	1.55179	0.272032	0.250006	1.33224	2.14165	0.327106	3.60247
	12_20_13	109	2.05075	1.04509	1.2373	1.14266	1.44652	0.283522	0.285843	1.12595	2.01122	0.352928	3.76489
	12_20_13	110	2.02062	1.21244	1.43524	1.27453	1.3102	0.253698	0.270882	1.02199	1.84878	0.379931	3.98245
	12_20_13	110.704	1.96069	1.33535	1.5404	1.33321	1.20222	0.233697	0.301992	0.928731	1.72082	0.398219	4.08873
	12_20_13	111	1.92341	1.31855	1.5286	1.31571	1.22791	0.247942	0.300714	0.939794	1.73921	0.387007	4.31635
	12_20_13	112	1.79117	1.1929	1.40168	1.24485	1.29539	0.307948	0.304647	1.02413	1.77689	0.346922	4.47757
	12_20_13	113	1.6503	1.22972	1.48681	1.26824	1.32687	0.3212	0.27682	1.02369	1.77677	0.305491	4.65709
	12_20_13	114	1.50076	1.21215	1.47806	1.26288	1.31974	0.343985	0.353432	1.07347	1.73983	0.265497	4.84879
	12_20_13	114.931	1.35214	1.21769	1.51575	1.23078	1.28205	0.363781	0.338061	1.14418	1.6745	0.231544	4.83064
	12_20_13	115	1.35999	1.19967	1.49912	1.21353	1.27403	0.371552	0.344064	1.14337	1.67338	0.234539	4.83077
	12_20_13	116	1.47149	1.14668	1.39762	1.09215	1.15534	0.376442	0.276211	1.14169	1.65216	0.281555	4.88244
	12_20_13	117	1.57586	1.09247	1.32796	0.99481	1.0336	0.428598	0.266933	1.13306	1.62118	0.334487	5.08889
	12_20_13	118	1.67104	1.04844	1.32199	0.969492	0.910266	0.467614	0.213002	1.10076	1.57999	0.39207	4.98164
	12_20_13	119	1.75562	1.03351	1.27392	0.863755	0.787213	0.580198	0.204484	1.1253	1.52816	0.452356	4.92316
	12_20_13	120	1.82868	1.07534	1.28251	0.894682	0.666732	0.53611	0.158592	1.03056	1.46549	0.512936	4.88001
	12_20_13	121	1.88944	0.96819	1.0489	0.655964	0.551435	0.628402	0.111031	0.952292	1.39224	0.571304	4.72868
	12_20_13	122	1.93713	0.96477	1.03379	0.621944	0.444045	0.620241	0.062622	0.929697	1.3095	0.625242	4.86053
	12_20_13	122.37	1.95126	0.931241	1.00794	0.608618	0.406873	0.611225	0.0679427	0.903978	1.27692	0.643709	4.85021
	12_20_13	123	1.93173	0.872883	0.947369	0.589552	0.412753	0.569091	0.0599749	0.860135	1.23854	0.609503	4.6991
	12_20_13	124	1.89	0.889434	0.966117	0.567475	0.420543	0.538504	0.0607081	0.819909	1.16493	0.550993	4.33222
	12_20_13	125	1.83573	0.940143	0.984166	0.663212	0.425772	0.510434	0.0759823	0.75109	1.07601	0.488695	4.13926
	12_20_13	126	1.76971	0.98462	0.983388	0.646443	0.427634	0.430566	0.0521255	0.670563	0.973362	0.424873	3.74652
	12_20_13	127	1.69256	1.08151	1.0255	0.708384	0.425405	0.423044	0.0446346	0.651091	0.859955	0.362351	3.47617
	12_20_13	128	1.60472	1.25538	1.20167	0.929414	0.418576	0.350719	0.0502082	0.544452	0.740033	0.304168	3.02317
	12_20_13	129	1.50669	1.32121	1.21207	0.842057	0.406971	0.306757	0.0269325	0.492146	0.618781	0.253104	2.87602
	12_20_13	130	1.39951	1.32944	1.24573	0.830885	0.390822	0.271065	0.0357493	0.42446	0.501667	0.211195	2.71977
	12_20_13	131	1.28529	1.3237	1.23918	0.801125	0.370766	0.180877	0.0345524	0.309462	0.393608	0.179426	2.49802
	12_20_13	131.581	1.21696	1.3587	1.27481	0.789722	0.357693	0.160779	0.0416344	0.304199	0.336493	0.165631	2.40971
	12_20_13	132	1.27914	1.48468	1.39195	0.869865	0.358927	0.176138	0.0578863	0.364279	0.311265	0.172392	2.35086
	12_20_13	133	1.40619	1.73188	1.65038	1.02082	0.364557	0.198435	0.071002	0.373828	0.254219	0.19122	2.26518
	12_20_13	134	1.49804	1.91971	1.89426	1.19008	0.374214	0.138942	0.107084	0.378804	0.202469	0.213618	1.96077
	12_20_13	135	1.55437	1.8337	1.81297	1.15399	0.387697	0.131214	0.119568	0.432856	0.15697	0.238867	1.79377
	12_20_13	136	1.57742	2.03667	2.01754	1.33503	0.404168	0.146414	0.101785	0.442633	0.118502	0.26581	1.7574
	12_20_13	137	1.57	1.93497	1.9765	1.35875	0.422288	0.158753	0.0965589	0.520697	0.0876342	0.293035	1.61085
	12_20_13	138	1.53535	2.05244	2.05048	1.40377	0.440541	0.149253	0.0817647	0.565412	0.0646748	0.319119	1.50313
	12_20_13	138.414	1.51398	2.09417	2.11218	1.45958	0.447798	0.155816	0.0698044	0.576347	0.0575023	0.329281	1.51441
	12_20_13	139	1.50475	2.24992	2.28638	1.5186	0.428703	0.152033	0.0590195	0.520524	0.0847766	0.314571	1.582
	12_20_13	140	1.47318	2.29333	2.29756	1.52929	0.394206	0.106005	0.0627558	0.428493	0.14326	0.293307	1.71765
	12_20_13	140.479	1.45124	2.35789	2.35431	1.54788	0.376975	0.0955752	0.0572235	0.384827	0.175199	0.284853	1.77673
	12_20_13	141	1.36757	2.58375	2.55339	1.70442	0.417458	0.10844	0.052148	0.374731	0.187784	0.320831	1.74517
	12_20_13	142	1.18168	2.94929	2.87553	2.03848	0.493591	0.135644	0.0403797	0.362568	0.21934	0.387126	1.71806
	12_20_13	142.899	0.985313	3.27873	3.11694	2.24155	0.550143	0.129827	0.0192112	0.280684	0.251146	0.437783	1.77479
[truncated: 759 more rows]

## Sheet: Figure 2c
Figure 2c
		Genotype at chr7:14,668,680
		C/C	C/W	W/W
Males	with red fin	0	20	13
	without red fin	28	24	6
Females	with red fin	0	1	2
	without red fin	14	32	22

## Sheet: Figure 2d
Figure 2d
	Sex	chr7.16239469	Pectoral fin: S1.Red [605–700 nm]
	Male	C/C	0.17743
	Male	C/C	0.233054
	Male	C/C	0.228818
	Male	C/C	0.245639
	Male	C/C	0.268304
	Male	C/C	0.179945
	Male	C/C	0.18919
	Male	C/C	0.207523
	Male	C/C	0.156298
	Male	C/C	0.24388
	Male	C/C	0.207071
	Male	C/C	0.237386
	Male	C/C	0.290202
	Male	C/C	0.245562
	Male	C/C	0.236016
	Male	C/C	0.233687
	Male	C/C	0.272748
	Male	C/C	0.261267
	Male	C/C	0.261648
	Male	C/C	0.230872
	Male	C/C	0.215574
	Male	C/C	0.255074
	Male	C/C	0.236707
	Male	C/C	0.190756
	Male	C/C	0.239958
	Male	C/C	0.313717
	Male	C/C	0.111976
	Male	C/W	0.286119
	Male	C/W	0.302843
	Male	C/W	0.23914
	Male	C/W	0.256993
	Male	C/W	0.252312
	Male	C/W	0.219652
	Male	C/W	0.334863
	Male	C/W	0.310176
	Male	C/W	0.326306
	Male	C/W	0.297027
	Male	C/W	0.250371
	Male	C/W	0.377786
	Male	C/W	0.438423
	Male	C/W	0.22845
	Male	C/W	0.329724
	Male	C/W	0.305539
	Male	C/W	0.289792
	Male	C/W	0.318547
	Male	C/W	0.233591
	Male	C/W	0.247505
	Male	C/W	0.316153
	Male	C/W	0.294034
	Male	C/W	0.37605
	Male	C/W	0.305462
	Male	C/W	0.353473
	Male	C/W	0.280049
	Male	C/W	0.302599
	Male	C/W	0.23375
	Male	C/W	0.24283
	Male	C/W	0.491424
	Male	C/W	0.238131
	Male	C/W	0.257851
	Male	C/W	0.322292
	Male	C/W	0.468982
	Male	C/W	0.221249
	Male	C/W	0.387069
	Male	C/W	0.320905
	Male	C/W	0.226678
	Male	C/W	0.360149
	Male	C/W	0.308416
	Male	C/W	0.247484
	Male	C/W	0.267246
	Male	C/W	0.299524
	Male	C/W	0.203721
	Male	C/W	0.415268
	Male	C/W	0.322482
	Male	C/W	0.268821
	Male	W/W	0.305616
	Male	W/W	0.330688
	Male	W/W	0.27897
	Male	W/W	0.297886
	Male	W/W	0.340563
	Male	W/W	0.321799
	Male	W/W	0.351359
	Male	W/W	0.248374
	Male	W/W	0.343142
	Male	W/W	0.241539
	Male	W/W	0.253275
	Male	W/W	0.243439
	Male	W/W	0.429618
	Male	W/W	0.24472
	Male	W/W	0.294294
	Male	W/W	0.223107
	Female	C/C	0.220566
	Female	C/C	0.204911
	Female	C/C	0.218615
	Female	C/C	0.21066
	Female	C/C	0.237635
	Female	C/C	0.287811
	Female	C/C	0.241836
	Female	C/C	0.209149
	Female	C/C	0.182526
	Female	C/C	0.263698
	Female	C/C	0.220615
	Female	C/C	0.217104
	Female	C/C	0.180997
	Female	C/W	0.239199
	Female	C/W	0.175227
	Female	C/W	0.224449
	Female	C/W	0.194727
	Female	C/W	0.17685
	Female	C/W	0.230752
	Female	C/W	0.248749
	Female	C/W	0.240812
	Female	C/W	0.13172
	Female	C/W	0.235182
	Female	C/W	0.289055
	Female	C/W	0.222163
	Female	C/W	0.251597
	Female	C/W	0.180098
	Female	C/W	0.253548
	Female	C/W	0.232341
	Female	C/W	0.198461
	Female	C/W	0.290096
	Female	C/W	0.240098
	Female	C/W	0.301261
	Female	C/W	0.257511
	Female	C/W	0.272889
	Female	C/W	0.341342
	Female	C/W	0.271186
	Female	C/W	0.283612
	Female	C/W	0.285197
	Female	C/W	0.231994
	Female	C/W	0.167261
	Female	C/W	0.195409
	Female	C/W	0.308971
	Female	C/W	0.251016
	Female	C/W	0.269827
	Female	C/W	0.248636
	Female	C/W	0.239458
	Female	C/W	0.185871
	Female	C/W	0.275322
	Female	C/W	0.181607
	Female	C/W	0.225446
	Female	C/W	0.188647
	Female	W/W	0.165505
	Female	W/W	0.166443
	Female	W/W	0.306452
	Female	W/W	0.288333
	Female	W/W	0.242119
	Female	W/W	0.20801
	Female	W/W	0.243586
	Female	W/W	0.3291
	Female	W/W	0.267612
	Female	W/W	0.133413
	Female	W/W	0.245811
	Female	W/W	0.184314
	Female	W/W	0.266
	Female	W/W	0.127623
	Female	W/W	0.191896
	Female	W/W	0.175791
	Female	W/W	0.167898
	Female	W/W	0.233826
	Female	W/W	0.116723
	Female	W/W	0.264443

## Sheet: Figure 3d
Figure 3d
	Species	Sex	counts per million reads (CPM)
	O. woworae	Male	45.9623
	O. woworae	Male	59.6848
	O. woworae	Male	31.6216
	O. woworae	Male	70.5944
	O. woworae	Female	13.3632
	O. woworae	Female	11.9757
	O. woworae	Female	14.7645
	O. woworae	Female	19.0206
	O. asinua	Male	6.13026
	O. asinua	Male	5.09774
	O. asinua	Male	5.6944
	O. asinua	Male	5.79425
	O. asinua	Female	2.1406
	O. asinua	Female	5.25585
	O. asinua	Female	9.70461
	O. asinua	Female	3.65787

## Sheet: Figure 3e
Figure 3e
	Species	Individual	Fin	Relative expression of csf1	Relative expression of rpl13a	csf1 expression normalized by rpl13a
	O. woworae	Fotuno2	Pectoral	2.27197	1.2752	1.78166
	O. woworae	Fotuno3	Pectoral	1.9596	0.859816	2.27909
	O. woworae	Fotuno4	Pectoral	1.14295	0.695005	1.64451
	O. woworae	Fotuno5	Pectoral	0.632431	0.523374	1.20837
	O. woworae	Fotuno6	Pectoral	1.99663	0.664408	3.00512
	O. woworae	Fotuno7	Pectoral	0.811758	0.79586	1.01998
	O. woworae	Fotuno8	Pectoral	1.87942	0.849196	2.21318
	O. woworae	Fotuno9	Pectoral	1.08066	0.586715	1.84188
	O. woworae	Fotuno2	Dorsal	0.110203	0.581913	0.18938
	O. woworae	Fotuno3	Dorsal	0.169057	0.595927	0.283688
	O. woworae	Fotuno4	Dorsal	0.0540919	0.673477	0.0803174
	O. woworae	Fotuno5	Dorsal	0.0401522	0.638421	0.062893
	O. woworae	Fotuno6	Dorsal	0.236105	0.55156	0.428067
	O. woworae	Fotuno7	Dorsal	0.0745386	0.489757	0.152195
	O. woworae	Fotuno8	Dorsal	0.0998457	0.397148	0.251407
	O. woworae	Fotuno9	Dorsal	0.159687	0.543732	0.293688
	O. woworae	Fotuno2	Anal	0.0356091	0.563338	0.0632109
	O. woworae	Fotuno3	Anal	0.0575089	0.417918	0.137608
	O. woworae	Fotuno4	Anal	0.0215639	0.680736	0.0316773
	O. woworae	Fotuno5	Anal	0.00230964	0.519901	0.00444246
	O. woworae	Fotuno6	Anal	0.0433716	0.389529	0.111344
	O. woworae	Fotuno7	Anal	0.0211713	0.425301	0.0497796
	O. woworae	Fotuno8	Anal	0.0706992	0.638196	0.11078
	O. woworae	Fotuno9	Anal	0.0129398	0.313607	0.041261
	O. woworae	Fotuno2	Pelvic	2.6113	1.05688	2.47076
	O. woworae	Fotuno3	Pelvic	2.42737	1.05685	2.2968
	O. woworae	Fotuno4	Pelvic	3.17231	1.24543	2.54717
	O. woworae	Fotuno5	Pelvic	1.16157	1.00726	1.1532
	O. woworae	Fotuno6	Pelvic	2.50398	0.680845	3.67775
	O. woworae	Fotuno7	Pelvic	0.929743	0.743737	1.2501
	O. woworae	Fotuno8	Pelvic	1.90289	1.0069	1.88985
	O. woworae	Fotuno9	Pelvic	2.27402	0.673233	3.37775
	O. woworae	Fotuno2	Caudal (D)	3.56896	1.05552	3.38122
	O. woworae	Fotuno3	Caudal (D)	2.62707	0.678459	3.87211
	O. woworae	Fotuno4	Caudal (D)	3.13313	1.0679	2.93391
	O. woworae	Fotuno5	Caudal (D)	4.39711	1.11753	3.93468
	O. woworae	Fotuno6	Caudal (D)	2.19514	0.615587	3.56593
	O. woworae	Fotuno7	Caudal (D)	3.73368	0.751673	4.96716
	O. woworae	Fotuno8	Caudal (D)	1.4091	0.826898	1.70408
	O. woworae	Fotuno9	Caudal (D)	2.2329	0.762903	2.92685
	O. woworae	Fotuno2	Caudal (M)	0.0677074	0.426096	0.158902
	O. woworae	Fotuno3	Caudal (M)	0.0159573	1.21125	0.0131743
	O. woworae	Fotuno4	Caudal (M)	0.0350561	0.876016	0.0400177
	O. woworae	Fotuno5	Caudal (M)	0.026681	1.02875	0.0259354
	O. woworae	Fotuno6	Caudal (M)	0.059411	0.748153	0.0794102
	O. woworae	Fotuno7	Caudal (M)	0.0327755	0.65323	0.0501745
	O. woworae	Fotuno8	Caudal (M)	0.000916	0.568141	0.00161069
	O. woworae	Fotuno9	Caudal (M)	0.0351683	0.777287	0.045245
	O. woworae	Fotuno2	Caudal (V)	2.43972	0.984093	2.47915
	O. woworae	Fotuno3	Caudal (V)	3.64011	0.869448	4.1867
	O. woworae	Fotuno4	Caudal (V)	1.14985	0.533302	2.15611
	O. woworae	Fotuno5	Caudal (V)	4.84681	1.18762	4.08111
	O. woworae	Fotuno6	Caudal (V)	4.14305	0.857822	4.82973
	O. woworae	Fotuno7	Caudal (V)	1.84621	0.71103	2.59652
	O. woworae	Fotuno8	Caudal (V)	2.36861	0.994058	2.38277
	O. woworae	Fotuno9	Caudal (V)	3.08099	0.766559	4.01924
	O. asinua	Asinua1	Pectoral	0.207457	1.08558	0.191102
	O. asinua	Asinua2	Pectoral	0.212004	1.19007	0.178145
	O. asinua	Asinua3	Pectoral	0.15465	1.05162	0.147059
	O. asinua	Asinua4	Pectoral	0.0772937	0.709551	0.108933
	O. asinua	Asinua5	Pectoral	0.104389	0.373045	0.279829
	O. asinua	Asinua6	Pectoral	0.397701	1.33638	0.297595
	O. asinua	Asinua8	Pectoral	0.233559	0.719115	0.324786
	O. asinua	Asinua9	Pectoral	0.191521	0.759402	0.2522
	O. asinua	Asinua1	Dorsal	0.0750065	1.68064	0.0446297
	O. asinua	Asinua2	Dorsal	0.0891027	1.21436	0.0733743
	O. asinua	Asinua3	Dorsal	0.0585233	1.06677	0.0548603
	O. asinua	Asinua4	Dorsal	0.0366655	1.14095	0.0321359
	O. asinua	Asinua5	Dorsal	0.0496022	1.07033	0.0463428
	O. asinua	Asinua6	Dorsal	0.112656	0.972858	0.115799
	O. asinua	Asinua8	Dorsal	0.00224606	0.165962	0.0135336
	O. asinua	Asinua9	Dorsal	0.0743284	1.0575	0.0702867
	O. asinua	Asinua1	Anal	0.0444872	0.857692	0.0518685
	O. asinua	Asinua2	Anal	0.0828813	1.03344	0.0801995
	O. asinua	Asinua3	Anal	0.0460856	0.827834	0.0556701
	O. asinua	Asinua4	Anal	0.0574864	0.728507	0.0789099
	O. asinua	Asinua5	Anal	0.0449398	1.0295	0.0436522
	O. asinua	Asinua6	Anal	0.0279331	0.996466	0.0280322
	O. asinua	Asinua8	Anal	0.0794234	0.667685	0.118953
	O. asinua	Asinua9	Anal	0.043444	1.18992	0.0365099
	O. asinua	Asinua1	Pelvic	1.15923	1.23823	0.936199
	O. asinua	Asinua2	Pelvic	1.61375	2.18657	0.738027
	O. asinua	Asinua3	Pelvic	0.953049	2.04543	0.465941
	O. asinua	Asinua4	Pelvic	0.459868	1.33483	0.344514
	O. asinua	Asinua5	Pelvic	1.04322	1.43645	0.726247
	O. asinua	Asinua6	Pelvic	1.02254	1.31045	0.780296
	O. asinua	Asinua8	Pelvic	1.5802	1.61777	0.976776
	O. asinua	Asinua9	Pelvic	1.33161	1.49305	0.891875
	O. asinua	Asinua1	Caudal (D)	3.07277	1.07771	2.85121
	O. asinua	Asinua2	Caudal (D)	1.87977	1.21772	1.54368
	O. asinua	Asinua3	Caudal (D)	2.61561	1.19389	2.19083
	O. asinua	Asinua4	Caudal (D)	3.14223	1.40958	2.2292
	O. asinua	Asinua5	Caudal (D)	2.18908	1.0311	2.12306
	O. asinua	Asinua6	Caudal (D)	1.66373	1.11485	1.49233
	O. asinua	Asinua8	Caudal (D)	1.6173	0.735984	2.19746
	O. asinua	Asinua9	Caudal (D)	2.91552	1.12308	2.596
	O. asinua	Asinua1	Caudal (M)	0.16627	1.33242	0.124788
	O. asinua	Asinua2	Caudal (M)	0.162544	1.44285	0.112655
	O. asinua	Asinua3	Caudal (M)	0.0953968	1.33821	0.0712867
	O. asinua	Asinua4	Caudal (M)	0.0434617	0.636037	0.068332
	O. asinua	Asinua5	Caudal (M)	0.110221	1.07615	0.102421
	O. asinua	Asinua6	Caudal (M)	0.193198	2.04611	0.0944225
	O. asinua	Asinua8	Caudal (M)	0.152603	1.38311	0.110334
	O. asinua	Asinua9	Caudal (M)	0.14852	1.43714	0.103344
	O. asinua	Asinua1	Caudal (V)	1.78462	1.02088	1.74811
	O. asinua	Asinua2	Caudal (V)	4.056	1.23964	3.27193
	O. asinua	Asinua3	Caudal (V)	1.32029	1.06072	1.24471
	O. asinua	Asinua4	Caudal (V)	1.83301	0.857378	2.13793
	O. asinua	Asinua5	Caudal (V)	2.97819	1.15512	2.57825
	O. asinua	Asinua6	Caudal (V)	2.64801	1.16684	2.2694
	O. asinua	Asinua8	Caudal (V)	3.48055	0.721568	4.8236
	O. asinua	Asinua9	Caudal (V)	3.8631	1.36948	2.82085

## Sheet: Figure 3h
Figure 3h
	Genotype at the red QTL in the F2 fish	Sex	Relative expression of csf1
	C/C	Male	0.627578
	C/C	Male	0.328993
	C/C	Male	1.06335
	C/C	Male	0.6518
	C/C	Male	0.576401
	C/C	Male	0.688128
	C/C	Male	0.19838
	C/C	Male	0.274975
	C/C	Female	0.801172
	C/C	Female	0.735306
	C/C	Female	0.473717
	C/C	Female	0.519954
	C/C	Female	1.12432
	C/C	Female	0.947226
	C/C	Female	0.610844
	C/C	Female	1.42415
	C/W	Male	1.89572
	C/W	Male	1.13133
	C/W	Male	0.933267
	C/W	Male	2.56015
	C/W	Male	0.788797
	C/W	Male	1.58336
	C/W	Male	0.425373
	C/W	Male	1.51858
	C/W	Female	0.686105
	C/W	Female	0.389969
	C/W	Female	0.339442
	C/W	Female	0.53016
	C/W	Female	0.821883
	C/W	Female	0.436931
	C/W	Female	0.714457
	C/W	Female	0.528904
	W/W	Male	4.35768
	W/W	Male	1.537
	W/W	Male	2.55161
	W/W	Male	1.32634
	W/W	Male	1.64704
	W/W	Male	1.86842
	W/W	Male	1.56555
	W/W	Male	0.636563
	W/W	Female	0.916092
	W/W	Female	1.58062
	W/W	Female	0.439339
	W/W	Female	0.694122
	W/W	Female	0.796945
	W/W	Female	1.37583
	W/W	Female	1.244
	W/W	Female	0.905761

## Sheet: Figure 3i
Figure 3i
	ID	Sex	Sample	Area of the O. woworae allele	Area of the O. celebensis allele	log2(O. woworae / O. celebensis)
	CW_male1	Male	gDNA	5073	4596	0.14246
	CW_male2	Male	gDNA	4743	4275	0.149875
	CW_male3	Male	gDNA	5208	4585	0.183808
	CW_male4	Male	gDNA	3539	3075	0.202755
	CW_male5	Male	gDNA	4604	3977	0.211207
	CW_male6	Male	gDNA	5010	4356	0.201807
	CW_male7	Male	gDNA	4695	3710	0.339706
	CW_male8	Male	gDNA	5332	4329	0.300643
	CW_female1	Female	gDNA	6580	4361	0.593429
	CW_female2	Female	gDNA	5580	4595	0.2802
	CW_female3	Female	gDNA	5541	4496	0.301504
	CW_female4	Female	gDNA	5488	4310	0.348593
	CW_female5	Female	gDNA	5587	4326	0.36904
	CW_female6	Female	gDNA	5314	4483	0.245334
	CW_female8	Female	gDNA	5469	4440	0.300717
	CW_male1	Male	cDNA	14781	4503	1.71479
	CW_male2	Male	cDNA	15843	3638	2.12263
	CW_male3	Male	cDNA	14857	5541	1.42292
	CW_male4	Male	cDNA	15777	3982	1.98626
	CW_male5	Male	cDNA	13933	6064	1.20016
	CW_male6	Male	cDNA	16773	3615	2.21407
	CW_male7	Male	cDNA	15721	4416	1.83188
	CW_male8	Male	cDNA	16000	3947	2.01924
	CW_female1	Female	cDNA	14655	4902	1.57995
	CW_female2	Female	cDNA	13087	6287	1.05769
	CW_female3	Female	cDNA	14513	6064	1.259
	CW_female4	Female	cDNA	10528	8203	0.360008
	CW_female5	Female	cDNA	14968	3348	2.16051
	CW_female6	Female	cDNA	14691	5264	1.4807
	CW_female8	Female	cDNA	14895	3155	2.23912

## Sheet: Figure 3j
Figure 3j
	Treatment	Relative expression of csf1
	DMSO	0.212564
	DMSO	0.435692
	DMSO	0.953517
	DMSO	1.16646
	DMSO	0.75578
	DMSO	0.57046
	DMSO	0.948221
	DMSO	0.600127
	DMSO	1.07176
	DMSO	0.506636
	DMSO	0.812716
	DMSO	0.64993
	MT	5.42219
	MT	2.16711
	MT	3.91381
	MT	2.83704
	MT	1.59314
	MT	2.58718
	MT	1.7542
	MT	1.92298
	MT	3.67786
	MT	2.42321
	MT	1.44466
	MT	1.73881

## Sheet: Figure 4e
Figure 4e
	Date	Camera ID	Female ID	Male ID	Mating latency (s)
	2018-10-22	1	1_KO	7_KO	2908
	2018-10-23	1	1_WT	7_WT	1057
	2018-10-24	1	10_WT	4_WT	942
	2018-10-25	1	1_KO	7_WT	282
	2018-10-26	1	1_WT	7_KO	5610
	2018-10-30	1	10_WT	4_KO	490
	2018-10-31	1	8_KO	2_KO	368
	2018-10-22	2	2_WT	8_KO	1954
	2018-10-23	2	2_KO	8_WT	485
	2018-10-24	2	11_WT	5_KO	3634
	2018-10-26	2	2_KO	8_KO	542
	2018-10-30	2	11_WT	5_WT	950
	2018-10-22	3	3_KO	9_KO	298
	2018-10-23	3	3_WT	9_WT	292
	2018-10-24	3	12_WT	6_WT	1781
	2018-10-25	3	3_KO	9_WT	261
	2018-10-26	3	3_WT	9_KO	157
	2018-10-30	3	12_WT	6_KO	1574
	2018-10-22	4	4_WT	10_WT	268
	2018-10-23	4	4_KO	10_KO	2437
	2018-10-24	4	10_KO	4_KO	438
	2018-10-25	4	4_WT	10_KO	446
	2018-10-26	4	4_KO	10_WT	277
	2018-10-30	4	10_KO	4_WT	635
	2018-10-22	5	5_KO	11_WT	4130
	2018-10-24	5	11_KO	5_WT	1022
	2018-10-25	5	5_KO	11_KO	281
	2018-10-30	5	11_KO	5_KO	539
	2018-10-22	6	6_WT	12_WT	959
	2018-10-23	6	6_KO	12_KO	238
	2018-10-24	6	12_KO	6_KO	775
	2018-10-26	6	6_KO	12_WT	357
	2018-10-30	6	12_KO	6_WT	409
	2018-10-22	7	7_KO	1_WT	1894
	2018-10-23	7	7_WT	1_KO	1224
	2018-10-25	7	7_KO	1_KO	810
	2018-10-26	7	7_WT	1_WT	612
	2018-10-30	7	2_WT	8_WT	544
	2018-10-22	8	8_WT	2_KO	1462
	2018-10-23	8	8_KO	2_WT	670
	2018-10-25	8	8_WT	2_WT	249
	2018-10-30	8	6_WT	12_KO	558
	2018-10-22	9	9_KO	3_KO	3585
	2018-10-23	9	9_WT	3_WT	1978
	2018-10-25	9	9_KO	3_WT	554
	2018-10-26	9	9_WT	3_KO	1488

## Sheet: Figure 4f
Figure 4f
	ID of Nomorhamphus	ID of Oryzias	Time in front of the wild-type Oryzias	Time in front of the knock-out Oryzias
	N1	O1	169.867	219.6
	N2	O1	148.3	196.767
	N3	O1	134.367	257.133
	N4	O2	136.533	133.2
	N5	O2	208.633	314.533
	N6	O2	87.5	132.567
	N7	O3	61.9667	168.3
	N8	O3	197.767	287.7
	N9	O3	290.133	132.2
	N10	O4	168.867	184.167
	N11	O4	218.933	264.5
	N12	O4	102.433	192.967
	N13	O5	178.833	255.1

[truncated: 12 more sheets: Figure 4g, Figure 4h, Supplementary Figure 3, Supplementary Figure 4, Supplementary Figure 7, Supplementary Figure 8, Supplementary Figure 10, Supplementary Figure 11, Supplementary Figure 12, Supplementary Figure 13, Supplementary Figure 15, Supplementary Figure 16c,d]
